# Supplementary material for: Sex Differences in Older Adults' Immune Responses to Seasonal Influenza Vaccination
Source: Front Immunol. 2019 Feb 27;10:180. doi: 10.3389/fimmu.2019.00180 (PMC6400991; doi:10.3389/fimmu.2019.00180)
Supplement: Supplementary file 1 [file Table_1.XLSX]

## Sheet: Sheet1
							Day 21	Group 1	Group 2	Group 3	Group 4	Group 5	Group 6	Group 7	Group 8
		Group 1	49					1	20	5	20	10	1	1	too high
			57					1	40	1	20	40	1	1	too high
			45					1	1	1	10	1	1	1	too high
			49					1	1	1	10	1	1	1	too high
			46					1	20	1	10	20	1	1	too high
			54					1	160	1	1	80	1	1	too high
			57					1	5	1	10	5	1	1	too high
			15					1	5	1	20	1	1	1	too high
			44					1	1	1	20	20	1	1	too high
			48					1	5	1	20	80	1	1	too high
			46.4	9.28	cutoff		mean	1	25.8	1.4	14.1	25.8	1	1	#DIV/0!
							stdev	0	48.7871	1.26491	6.77331	31.0405	0	0	#DIV/0!
							Day 28 titers	Group 1	Group 2	Group 3	Group 4	Group 5	Group 6	Group 7	Group 8
								1	20	1	20	40	1	1	640
								1	1	1	80	160	1	1	640
								1	5	5	1	5	1	1	640
								1	160	1	20	5	1	1	640
								1	1		5		1	1	640

## Sheet: Sheet2
Supplementary Table 1 - Subject Characteristics
			Male	Female	Total
	# subjects		47 (34.1%)	91 (65.9%)	138
	age, years	median	59.8	59.3	59.7
		Q1, Q3	55.9, 66.3	55.1,66.1	55.3, 66.2
		range	50.4-74.0	50.2-73.9	50.2-74.0
