# Supplementary material for: Sex Differences in Older Adults' Immune Responses to Seasonal Influenza Vaccination
Source: Front Immunol. 2019 Feb 27;10:180. doi: 10.3389/fimmu.2019.00180 (PMC6400991; doi:10.3389/fimmu.2019.00180)
Supplement: Supplementary file 3 [file Table_3.XLSX]

## Sheet: Sheet1
Supplementary Table 3 - Sex differences in individual gene expression - source data for Table 1
Module	Gene	Day 0 median, males	Day 0 median, females	Day 0 sex difference p-value	Day 3 median, males	Day 3 median, females	Day 3 sex difference p-value	Day 28 median, males	Day 28 median, females	Day 28 sex difference p-value
#1, "Greenyellow"	ABCB4	1.178	1.252	0.468	1.084	1.073	0.814	1.098	1.107	0.279
#1, "Greenyellow"	ADAM28	3.701	3.743	0.877	3.653	3.656	0.438	3.687	3.713	0.277
#1, "Greenyellow"	ADD2	2.017	2.149	0.054	1.961	2.119	0.063	1.924	2.166	0.004
#1, "Greenyellow"	AKAP2	5.217	5.447	0.013	5.182	5.319	0.038	5.178	5.334	0.038
#1, "Greenyellow"	ARHGAP20	-1.291	-1.379	0.374	-1.542	-1.646	0.743	-1.461	-1.531	0.515
#1, "Greenyellow"	BACE2	1.617	1.526	0.863	1.438	1.377	0.941	1.541	1.424	0.845
#1, "Greenyellow"	BANK1	5.345	5.56	0.057	5.247	5.486	0.136	5.379	5.48	0.041
#1, "Greenyellow"	BCAR3	0.779	0.76	0.26	0.739	0.751	0.246	0.699	0.895	0.054
#1, "Greenyellow"	BCL11A	3.375	3.385	0.765	3.276	3.265	0.65	3.208	3.294	0.453
#1, "Greenyellow"	BCL7A	3.708	3.782	0.088	3.562	3.75	0.022	3.593	3.756	0.021
#1, "Greenyellow"	BEND4	0.547	0.698	0.133	0.393	0.609	0.026	0.452	0.664	0.047
#1, "Greenyellow"	BHLHE41	0.343	0.32	0.989	0.34	0.339	0.375	0.325	0.427	0.332
#1, "Greenyellow"	BLK	4.872	5.046	0.391	4.687	4.886	0.295	4.829	4.938	0.111
#1, "Greenyellow"	BLNK	4.237	4.404	0.016	4.062	4.349	0.013	4.13	4.344	0.002
#1, "Greenyellow"	BTLA	4.07	4.152	0.191	3.974	4.047	0.916	3.992	4.016	0.453
#1, "Greenyellow"	C22orf13	6.595	6.608	0.87	6.569	6.61	0.319	6.606	6.593	0.724
#1, "Greenyellow"	CBLN3	1.214	1.233	0.22	1.125	1.381	0.036	1.037	1.235	0.051
#1, "Greenyellow"	CCDC106	3.126	3.01	0.028	3.049	3.041	0.249	3.074	2.986	0.131
#1, "Greenyellow"	CCDC165	-1.354	-1.125	0.092	-1.221	-1.086	0.049	-1.379	-1.089	0.024
#1, "Greenyellow"	CD19	4.097	4.314	0.017	3.913	4.238	0.017	3.926	4.191	0.001
#1, "Greenyellow"	CD200	2.2	2.354	0.253	2.104	2.232	0.204	2.085	2.226	0.057
#1, "Greenyellow"	CD22	5.525	5.734	0.03	5.408	5.68	0.019	5.399	5.58	0.004
#1, "Greenyellow"	CD24	3.007	3.12	0.176	2.724	3.019	0.132	2.813	2.949	0.08
#1, "Greenyellow"	CD37	9.238	9.317	0.003	9.267	9.287	0.247	9.215	9.287	0.028
#1, "Greenyellow"	CD40	4.785	4.978	0.007	4.786	5.005	0.003	4.691	5.02	0
#1, "Greenyellow"	CD72	3.487	3.58	0.251	3.371	3.527	0.032	3.319	3.646	0.008
#1, "Greenyellow"	CD79A	7.3	7.521	0.029	7.218	7.296	0.048	7.11	7.376	0.007
#1, "Greenyellow"	CD79B	6.821	6.884	0.278	6.809	6.706	0.921	6.7	6.749	0.395
#1, "Greenyellow"	CD80	-0.095	0.221	0.007	-0.09	0.225	0.013	-0.106	0.188	0.005
#1, "Greenyellow"	CDCA7L	4.424	4.523	0.031	4.297	4.483	0.002	4.335	4.537	0.002
#1, "Greenyellow"	CDK14	3.344	3.395	0.188	3.115	3.249	0.123	3.215	3.337	0.016
#1, "Greenyellow"	CELSR1	1.58	1.902	0.011	1.605	1.787	0.021	1.517	1.713	0.01
#1, "Greenyellow"	CHAD	0.444	0.417	0.686	0.304	0.438	0.581	0.271	0.431	0.165
#1, "Greenyellow"	CLCN4	1.494	1.731	0.26	1.468	1.536	0.381	1.408	1.613	0.042
#1, "Greenyellow"	CLEC17A	3.02	3.286	0.089	2.916	3.274	0.136	3.049	3.276	0.009
#1, "Greenyellow"	CNR2	3.004	2.953	0.349	2.88	2.941	0.3	2.922	2.931	0.519
#1, "Greenyellow"	CNTNAP2	0.634	0.614	0.714	0.641	0.405	0.574	0.548	0.506	0.962
#1, "Greenyellow"	COBLL1	3.069	3.208	0.105	2.894	3.101	0.017	2.961	3.154	0.028
#1, "Greenyellow"	COL19A1	0.839	0.976	0.108	0.704	0.895	0.097	0.626	0.98	0.065
#1, "Greenyellow"	COL4A4	0.579	0.658	0.628	0.529	0.491	0.805	0.509	0.502	0.485
#1, "Greenyellow"	CORO2B	-0.026	0.03	0.411	-0.407	-0.101	0.156	-0.212	0.05	0.141
#1, "Greenyellow"	CPNE5	4.351	4.427	0.964	4.287	4.271	0.824	4.075	4.289	0.095
#1, "Greenyellow"	CR2	2.692	2.954	0.126	2.761	2.845	0.396	2.647	2.868	0.029
#1, "Greenyellow"	DENND5B	2.66	2.851	0.058	2.564	2.699	0.05	2.564	2.742	0.012
#1, "Greenyellow"	DIRAS1	1.331	1.298	0.526	1.074	1.214	0.206	0.917	1.12	0.117
#1, "Greenyellow"	DOK7	0.612	0.627	0.975	0.569	0.673	0.632	0.512	0.636	0.54
#1, "Greenyellow"	DPF3	0.664	0.891	0.02	0.543	0.722	0.032	0.598	0.794	0.001
#1, "Greenyellow"	DTX4	2.954	2.943	0.824	2.793	2.887	0.137	2.877	2.919	0.178
#1, "Greenyellow"	DUS2L	4.821	4.879	0.23	4.761	4.892	0.005	4.776	4.861	0.024
#1, "Greenyellow"	E2F5	2.686	2.811	0.059	2.659	2.706	0.24	2.607	2.719	0.05
#1, "Greenyellow"	EBF1	2.121	2.309	0.03	1.628	2.14	0.001	1.771	2.241	0.005
#1, "Greenyellow"	ENAH	-1.896	-1.765	0.14	-2.192	-1.79	0.019	-2.139	-1.881	0.007
#1, "Greenyellow"	FAM111B	1.58	1.786	0.121	1.588	1.831	0.007	1.63	1.659	0.379
#1, "Greenyellow"	FAM129C	4.467	4.66	0.059	4.337	4.692	0.003	4.308	4.604	0.002
#1, "Greenyellow"	FAM177B	-0.16	0.118	0.599	-0.213	-0.111	0.624	-0.202	-0.005	0.38
#1, "Greenyellow"	FAM190A	0.541	0.741	0.122	0.44	0.562	0.247	0.531	0.617	0.182
#1, "Greenyellow"	FBXO10	2.136	2.296	0.158	2.113	2.19	0.135	2.09	2.261	0.061
#1, "Greenyellow"	FCER2	4.681	4.915	0.089	4.649	4.631	0.361	4.417	4.699	0.032
#1, "Greenyellow"	FCRL1	4.934	5.172	0.044	4.805	5.101	0.066	4.788	4.974	0.017
#1, "Greenyellow"	FCRL2	3.199	3.523	0.059	3.022	3.445	0.029	3.011	3.423	0.004
#1, "Greenyellow"	FCRL5	2.554	2.64	0.035	2.356	2.633	0.032	2.341	2.824	0.001
#1, "Greenyellow"	FCRLA	5.027	5.181	0.276	4.901	4.922	0.355	4.92	5.11	0.072
#1, "Greenyellow"	GGA2	6.823	6.84	0.538	6.792	6.808	0.258	6.757	6.829	0.077
#1, "Greenyellow"	GNG7	3.846	4.055	0.092	3.84	3.818	0.115	3.813	3.957	0.016
#1, "Greenyellow"	GYLTL1B	2.96	3.321	0.014	3.047	3.185	0.042	2.858	3.108	0.024
#1, "Greenyellow"	HLA-DOB	4.706	4.916	0.029	4.627	4.739	0.115	4.559	4.718	0.032
#1, "Greenyellow"	IFT57	4.977	5.049	0.26	5.017	5.039	0.213	4.891	4.94	0.151
#1, "Greenyellow"	ILDR1	-0.797	-0.593	0.184	-0.722	-0.582	0.543	-0.699	-0.541	0.152
#1, "Greenyellow"	KCNH8	0.101	0.334	0.126	-0.217	0.144	0.03	-0.18	0.196	0.036
#1, "Greenyellow"	KHDRBS2	0.283	0.562	0.038	0.137	0.356	0.002	0.085	0.408	0.004
#1, "Greenyellow"	KIAA0125	2.696	2.793	0.658	2.64	2.616	0.377	2.591	2.598	0.286
#1, "Greenyellow"	KLF8	2.412	2.515	0.082	2.357	2.486	0.205	2.354	2.433	0.214
#1, "Greenyellow"	LAMA5	1.539	1.676	0.21	1.398	1.557	0.126	1.371	1.624	0.023
#1, "Greenyellow"	LAMC1	2.11	2.267	0.162	1.883	2.135	0.019	1.959	2.133	0.013
#1, "Greenyellow"	LARGE	1.836	1.655	0.817	1.644	1.574	0.465	1.709	1.569	0.836
#1, "Greenyellow"	LCN10	1.597	1.894	0.097	1.531	1.751	0.241	1.409	1.761	0.037
#1, "Greenyellow"	LOC283663	3.614	3.696	0.275	3.455	3.565	0.211	3.209	3.507	0.022
#1, "Greenyellow"	LOC284749	0.665	0.808	0.808	0.524	0.644	0.605	0.609	0.636	0.671
#1, "Greenyellow"	MACC1	-0.936	-0.861	0.141	-1.043	-0.892	0.036	-1.043	-0.847	0.012
#1, "Greenyellow"	MACROD2	2.005	1.886	0.55	1.648	1.877	0.4	1.673	1.843	0.206
#1, "Greenyellow"	MGC39372	3.241	3.406	0.024	3.305	3.319	0.323	3.296	3.337	0.136
#1, "Greenyellow"	MOXD1	-0.574	-0.197	0.002	-0.858	-0.323	0	-0.708	-0.182	0
#1, "Greenyellow"	MS4A1	5.688	5.94	0.049	5.631	5.727	0.154	5.5	5.876	0.007
#1, "Greenyellow"	MYO1B	-0.159	-0.259	0.843	-0.162	-0.325	0.76	-0.347	-0.271	0.624
#1, "Greenyellow"	NEK8	2.863	2.96	0.061	2.872	2.955	0.096	2.887	2.91	0.071
#1, "Greenyellow"	NETO1	-0.874	-1.165	0.347	-1.08	-1.112	0.833	-1.155	-1.135	0.948
#1, "Greenyellow"	NXPH4	0.311	0.785	0.01	0.1	0.485	0.004	0.191	0.603	0.004
#1, "Greenyellow"	OSBPL10	3.384	3.59	0.043	3.255	3.374	0.053	3.259	3.531	0.006
#1, "Greenyellow"	P2RX5	5.11	5.25	0.228	5.072	5.136	0.192	5.068	5.2	0.067
#1, "Greenyellow"	PARM1	2.108	2.322	0.039	2.112	2.199	0.18	2.113	2.39	0.015
#1, "Greenyellow"	PAWR	1.591	1.915	0.001	1.564	1.879	0.001	1.557	1.867	0
#1, "Greenyellow"	PAX5	4.609	4.805	0.056	4.463	4.65	0.055	4.452	4.686	0.031
#1, "Greenyellow"	PCDH9	1.436	1.576	0.058	1.251	1.434	0.152	1.261	1.585	0.01
#1, "Greenyellow"	PEG10	1.513	1.566	0.089	1.237	1.422	0.051	1.301	1.483	0.042
#1, "Greenyellow"	PKIG	3.457	3.612	0.132	3.348	3.429	0.177	3.311	3.452	0.024
#1, "Greenyellow"	PLEKHG1	3.337	3.57	0.014	3.197	3.393	0.013	3.287	3.418	0.033
#1, "Greenyellow"	PLEKHG7	-0.465	-0.428	0.565	-0.787	-0.621	0.196	-0.722	-0.566	0.334
#1, "Greenyellow"	PNOC	2.844	2.791	0.637	2.538	2.67	0.243	2.619	2.733	0.073
#1, "Greenyellow"	POU2AF1	4.801	4.842	0.327	4.597	4.689	0.364	4.598	4.703	0.058
#1, "Greenyellow"	PPAPDC1B	4.69	4.776	0.115	4.641	4.736	0.059	4.567	4.683	0.012
#1, "Greenyellow"	PTPRK	1.365	1.617	0.009	1.27	1.572	0.001	1.242	1.694	0
#1, "Greenyellow"	RALGPS2	5.334	5.588	0.016	5.226	5.42	0.016	5.236	5.468	0.004
#1, "Greenyellow"	RAPGEF5	-1.926	-1.852	0.509	-2.13	-2.071	0.162	-2.09	-1.926	0.181
#1, "Greenyellow"	RASGRP3	2.857	2.986	0.133	2.718	2.902	0.116	2.775	2.856	0.081
#1, "Greenyellow"	RHPN2	-0.95	-0.871	0.113	-1.109	-0.879	0.029	-1.019	-0.906	0.064
#1, "Greenyellow"	RUNDC2C	0.623	0.627	0.758	0.577	0.585	0.661	0.305	0.529	0.048
#1, "Greenyellow"	SCN3A	0.238	0.244	0.911	0.118	0.001	0.912	0.05	-0.012	0.591
#1, "Greenyellow"	SEMA4B	5.973	6.04	0.246	5.898	6.014	0.171	5.953	6.01	0.068
#1, "Greenyellow"	SIPA1L3	5.085	5.145	0.097	5.001	5.123	0.003	5.105	5.153	0.011
#1, "Greenyellow"	SLC2A5	0.979	1.062	0.562	0.926	0.917	0.326	0.912	0.972	0.264
#1, "Greenyellow"	SLC38A11	-0.847	-0.524	0.25	-1.034	-0.815	0.103	-1.01	-0.825	0.086
#1, "Greenyellow"	SLC9A7	3.202	3.276	0.077	3.068	3.172	0.052	3.185	3.253	0.149
#1, "Greenyellow"	SNX22	3.586	3.61	0.307	3.471	3.538	0.258	3.414	3.572	0.03
#1, "Greenyellow"	SOX5	-1.679	-1.221	0.074	-1.838	-1.246	0.001	-1.581	-1.128	0.006
#1, "Greenyellow"	SPIB	4.709	4.796	0.037	4.555	4.731	0.01	4.554	4.898	0.002
#1, "Greenyellow"	STAP1	3.404	3.667	0.002	3.319	3.554	0.002	3.339	3.562	0
#1, "Greenyellow"	STRBP	4.113	4.257	0.261	4.038	4.176	0.296	4.037	4.184	0.086
#1, "Greenyellow"	SWAP70	5.985	6.008	0.609	5.934	6.011	0.172	5.939	5.993	0.097
#1, "Greenyellow"	SYBU	-1.089	-1.04	0.262	-1.338	-1.172	0.402	-1.452	-1.35	0.244
#1, "Greenyellow"	SYNPO	1.886	1.952	0.879	1.868	1.908	0.59	1.73	1.864	0.281
#1, "Greenyellow"	TCL1A	4.899	5.094	0.297	4.701	4.865	0.122	4.676	4.835	0.045
#1, "Greenyellow"	TCL1B	-0.969	-0.939	0.724	-1.132	-0.944	0.358	-0.941	-0.964	0.386
#1, "Greenyellow"	TCL6	-0.597	-0.467	0.085	-0.713	-0.545	0.067	-0.996	-0.434	0.004
#1, "Greenyellow"	TEAD2	-0.286	-0.175	0.459	-0.295	-0.257	0.822	-0.44	-0.361	0.281
#1, "Greenyellow"	TNFRSF13B	2.336	2.473	0.499	2.426	2.473	0.745	2.431	2.559	0.127
#1, "Greenyellow"	TSPAN13	3.981	4.143	0.044	3.786	4.172	0.001	3.939	4.152	0.004
#1, "Greenyellow"	UGT8	-0.356	0.019	0.047	-0.449	-0.139	0.059	-0.524	-0.182	0.031
#1, "Greenyellow"	USP6NL	4.677	4.732	0.156	4.565	4.732	0.009	4.558	4.701	0.033
#1, "Greenyellow"	VPREB3	2.889	2.994	0.359	2.664	2.74	0.407	2.684	2.95	0.045
#1, "Greenyellow"	WDR34	3.268	3.327	0.838	3.257	3.327	0.437	3.245	3.266	0.9
#1, "Greenyellow"	WNT16	-0.243	-0.192	0.681	-0.413	-0.43	0.97	-0.555	-0.436	0.286
#1, "Greenyellow"	ZBTB32	1.452	1.606	0.38	1.539	1.703	0.092	1.481	1.651	0.163
#1, "Greenyellow"	ZDHHC21	3.484	3.468	0.755	3.443	3.476	0.652	3.469	3.498	0.388
#1, "Greenyellow"	ZNF608	0.144	0.385	0.077	-0.027	0.157	0.138	0.004	0.288	0.008
#1, "Greenyellow"	ZNF860	1.221	1.333	0.145	1.145	1.148	0.535	1.131	1.252	0.188
#10, "Magenta"	ABCC3	3.913	3.748	0.234	3.935	4.044	0.623	3.813	3.869	0.162
#10, "Magenta"	ABCC4	3.535	3.577	0.636	3.528	3.578	0.653	3.535	3.586	0.276
#10, "Magenta"	ABLIM3	2.625	2.56	0.59	2.632	2.938	0.442	2.382	3.011	0.072
#10, "Magenta"	ACRBP	4.324	4.249	0.214	4.394	4.445	0.535	4.262	4.4	0.102
#10, "Magenta"	ACSBG1	-0.64	-1.077	0.233	-0.681	-0.647	0.579	-0.919	-0.736	0.376
#10, "Magenta"	ADCY6	-1.099	-1.391	0.045	-1.249	-1.224	0.247	-1.264	-1.334	0.456
#10, "Magenta"	ADRA2A	-1.168	-1.155	0.716	-1.203	-0.976	0.368	-1.338	-0.855	0.064
#10, "Magenta"	ALOX12	3.444	3.515	0.786	3.4	3.61	0.197	3.355	3.671	0.014
#10, "Magenta"	ANK1	1.791	1.941	0.238	1.698	1.986	0.416	1.728	2.016	0.126
#10, "Magenta"	ANKRD33B	1.759	1.907	0.167	1.649	1.846	0.101	1.646	1.918	0.006
#10, "Magenta"	AP1M2	-1.148	-1.089	0.822	-0.976	-0.621	0.61	-0.914	-0.597	0.026
#10, "Magenta"	AQP1	-1.679	-1.765	0.642	-1.503	-1.576	0.528	-1.375	-1.571	0.112
#10, "Magenta"	AQP10	1.19	1.308	0.681	1.299	1.559	0.191	0.898	1.649	0.005
#10, "Magenta"	ARHGAP18	4.869	4.85	0.65	4.886	4.866	0.772	4.865	4.901	0.648
#10, "Magenta"	ARHGAP6	0.988	0.947	0.866	0.906	1.135	0.184	0.822	1.258	0.024
#10, "Magenta"	ARHGEF12	4.468	4.377	0.277	4.557	4.44	0.046	4.603	4.493	0.139
#10, "Magenta"	ARMC3	-1.276	-1.291	0.886	-1.178	-1.04	0.077	-1.404	-0.84	0.004
#10, "Magenta"	ASAP2	2.182	2.184	0.921	2.124	2.342	0.031	2.012	2.374	0.006
#10, "Magenta"	BEND2	1.878	1.708	0.364	1.928	2.228	0.656	1.764	2.206	0.064
#10, "Magenta"	BET3L	-0.494	-0.643	0.842	-0.568	-0.254	0.152	-0.512	-0.281	0.019
#10, "Magenta"	BMP6	2.296	2.214	0.721	2.129	2.536	0.017	2.062	2.577	0
#10, "Magenta"	C12orf39	-0.012	-0.34	0.211	0.169	0.136	0.973	-0.108	0.162	0.232
#10, "Magenta"	C15orf26	-0.017	-0.182	0.485	-0.084	0.11	0.886	-0.109	0.123	0.244
#10, "Magenta"	C15orf52	0.895	0.9	0.684	0.837	0.994	0.332	0.873	0.933	0.055
#10, "Magenta"	C15orf54	-0.498	-0.5	0.952	-0.405	-0.357	0.679	-0.604	-0.195	0.051
#10, "Magenta"	C17orf109	0.472	0.562	0.159	0.451	0.791	0.005	0.353	0.771	0
#10, "Magenta"	C1orf116	-1.268	-1.246	0.738	-1.35	-1.031	0.124	-1.566	-0.95	0.002
#10, "Magenta"	C1orf150	-0.418	-0.568	0.11	-0.484	-0.39	0.948	-0.278	-0.359	0.699
#10, "Magenta"	C1orf198	2.683	2.68	0.973	2.716	2.781	0.351	2.685	2.84	0.036
#10, "Magenta"	C21orf7	5.75	5.528	0.367	5.653	5.909	0.285	5.624	5.812	0.069
#10, "Magenta"	C2orf88	3.963	3.957	0.971	3.881	4.173	0.246	3.622	4.12	0.004
#10, "Magenta"	C3orf54	1.3	1.267	0.596	1.263	1.314	0.22	1.183	1.33	0.083
#10, "Magenta"	C5orf4	3.776	3.628	0.612	3.791	3.929	0.531	3.522	3.983	0.033
#10, "Magenta"	C6orf25	3.9	3.877	0.767	3.93	4.084	0.317	3.559	4.206	0.034
#10, "Magenta"	C7orf41	4.95	5.009	0.952	5.058	5.202	0.13	4.852	5.206	0.009
#10, "Magenta"	C8orf42	-0.005	-0.138	0.745	-0.032	0.12	0.428	-0.2	0.223	0.04
#10, "Magenta"	CA2	4.45	4.496	0.991	4.647	4.66	0.282	4.446	4.667	0.025
#10, "Magenta"	CABP5	1.358	1.536	0.605	1.387	1.749	0.271	1.176	1.731	0.005
#10, "Magenta"	CALD1	0.406	0.353	0.299	0.537	0.588	0.652	0.136	0.838	0.498
#10, "Magenta"	CAV2	-1.4	-1.235	0.208	-1.443	-0.969	0.04	-1.576	-0.914	0.022
#10, "Magenta"	CD9	4.839	4.785	0.261	4.766	4.763	0.257	4.647	4.684	0.932
#10, "Magenta"	CDC14B	3.201	3.22	0.937	3.255	3.261	0.689	3.189	3.284	0.679
#10, "Magenta"	CDC14C	-1.242	-1.151	0.852	-1.168	-1.235	0.616	-1.31	-1.08	0.468
#10, "Magenta"	CDR2L	-1.527	-1.338	0.152	-1.383	-1.096	0.024	-1.396	-1.102	0
#10, "Magenta"	CETP	0.425	0.417	0.38	0.545	0.541	0.886	0.39	0.517	0.359
#10, "Magenta"	CHADL	0.554	0.391	0.204	0.554	0.422	0.241	0.424	0.436	0.798
#10, "Magenta"	CHRNA2	-1.112	-1.086	0.873	-1.102	-1.089	0.87	-1.182	-0.984	0.228
#10, "Magenta"	CLDN5	1.855	1.994	0.544	2.194	2.268	0.043	1.65	2.486	0.003
#10, "Magenta"	CLEC1B	2.283	2.267	0.686	2.411	2.51	0.375	2.199	2.559	0.043
#10, "Magenta"	CLEC2L	0.175	0	0.815	0.044	0.33	0.932	0.18	0.365	0.618
#10, "Magenta"	CLU	6.199	5.986	0.506	6.308	6.463	0.634	5.964	6.394	0.08
#10, "Magenta"	CMTM5	2.81	2.778	0.757	2.779	2.971	0.401	2.397	2.996	0.044
#10, "Magenta"	CTDSPL	3.043	2.866	0.468	3.05	3.21	0.51	2.775	3.302	0.141
#10, "Magenta"	CTNNAL1	1.776	1.842	0.884	1.833	1.929	0.321	1.757	1.909	0.457
#10, "Magenta"	CTTN	3.378	3.282	0.59	3.368	3.588	0.299	3.058	3.642	0.016
#10, "Magenta"	CXCL5	2.937	3.341	0.245	3.276	3.678	0.02	2.906	3.79	0.003
#10, "Magenta"	CXCR2P1	4.962	4.798	0.4	4.955	5.166	0.512	4.753	5.064	0.121
#10, "Magenta"	DNM1	0.447	0.333	0.412	0.311	0.508	0.446	0.361	0.509	0.392
#10, "Magenta"	DNM3	1.388	1.452	0.519	1.32	1.542	0.153	1.203	1.597	0.003
#10, "Magenta"	ECM1	-0.482	-0.392	0.282	-0.543	-0.426	0.027	-0.606	-0.463	0.029
#10, "Magenta"	EFHC2	1.824	1.965	0.07	1.789	1.992	0.053	1.74	1.958	0.007
#10, "Magenta"	EGF	1.389	1.062	0.526	1.299	1.439	0.703	1.048	1.531	0.095
#10, "Magenta"	EGFL7	2.428	2.204	0.092	2.381	2.405	0.709	2.274	2.369	0.939
#10, "Magenta"	EHD2	-1.646	-1.43	0.977	-1.657	-1.346	0.16	-1.566	-1.474	0.822
#10, "Magenta"	EHD3	4.074	4.096	0.971	4.012	4.133	0.55	4.022	4.218	0.082
#10, "Magenta"	ELOVL7	2.374	2.319	0.845	2.421	2.63	0.411	2.046	2.66	0.027
#10, "Magenta"	ENDOD1	4.829	4.855	0.694	4.911	4.889	0.632	4.861	4.897	0.4
#10, "Magenta"	ENKUR	1.703	1.667	0.794	1.825	1.969	0.198	1.449	2.054	0.006
#10, "Magenta"	EPB49	5.17	5.102	0.872	5.185	5.125	0.763	5.176	5.18	0.482
#10, "Magenta"	ESAM	3.348	3.337	0.626	3.274	3.49	0.084	2.923	3.539	0.002
#10, "Magenta"	F13A1	7.991	7.912	0.62	8.038	8.089	0.412	7.851	8.127	0.09
#10, "Magenta"	F2RL3	-0.2	-0.203	0.97	-0.188	0.09	0.136	-0.377	0.143	0.003
#10, "Magenta"	FAM40B	-1.503	-1.542	0.772	-1.33	-1.391	0.991	-1.498	-1.421	0.316
#10, "Magenta"	FAM69B	1.759	1.796	0.676	1.694	1.841	0.089	1.744	1.78	0.393
#10, "Magenta"	FHL1	4.309	4.508	0.028	4.262	4.503	0.081	4.274	4.443	0.04
#10, "Magenta"	FHL2	0.169	0.205	0.582	0.175	0.311	0.135	0.189	0.39	0.027
#10, "Magenta"	FLJ44511	1.109	1.088	0.723	1.225	1.376	0.275	0.965	1.467	0.024
#10, "Magenta"	FNBP1L	0.417	0.503	0.559	0.345	0.479	0.168	0.4	0.542	0.032
#10, "Magenta"	FSTL1	1.591	1.532	0.634	1.885	1.896	0.644	1.526	1.92	0.147
#10, "Magenta"	GATA1	0.575	0.571	0.864	0.547	0.822	0.324	0.347	0.784	0.035
#10, "Magenta"	GATA2	1.576	1.386	0.327	1.504	1.621	0.076	1.371	1.56	0.205
#10, "Magenta"	GCOM1	1.273	1.994	0.003	1.259	1.993	0.001	1.226	1.957	0
#10, "Magenta"	GFI1B	2.897	2.77	0.838	2.79	3.225	0.042	2.632	3.168	0.001
#10, "Magenta"	GIPC3	1.085	1.292	0.043	1.182	1.425	0.038	1.014	1.298	0.006
#10, "Magenta"	GMPR	2.984	3.001	0.903	3.088	3.177	0.343	2.832	3.259	0.016
#10, "Magenta"	GNAZ	3.295	3.197	0.408	3.262	3.289	0.833	3.056	3.487	0.126
#10, "Magenta"	GNG11	4.906	5.165	0.683	5.139	5.449	0.131	4.734	5.446	0.003
#10, "Magenta"	GP1BA	3.019	2.961	0.877	2.878	3.097	0.222	2.76	3.152	0.018
#10, "Magenta"	GP1BB	6.781	6.742	0.953	6.816	7	0.185	6.39	7.099	0.022
#10, "Magenta"	GP6	1.904	2.067	0.136	1.726	2.322	0.005	1.635	2.33	0
#10, "Magenta"	GP9	3.786	3.919	0.562	3.683	4.013	0.036	3.509	4.223	0.002
#10, "Magenta"	GRAP2	6.148	6.294	0.024	6.168	6.362	0.03	6.219	6.401	0.012
#10, "Magenta"	GRB14	-1.512	-1.165	0.526	-1.434	-0.847	0.01	-1.64	-0.785	0.001
#10, "Magenta"	GRHL1	-0.073	-0.172	0.718	0.013	0.007	0.872	-0.173	-0.005	0.385
#10, "Magenta"	GUCY1B3	3.206	2.976	0.271	3.218	3.154	0.683	3.236	3.223	0.506
#10, "Magenta"	HEMGN	2.146	2.02	0.765	2.112	2.118	0.85	2.085	2.222	0.092
#10, "Magenta"	HEXIM2	2.507	2.564	0.877	2.639	2.629	0.634	2.565	2.635	0.134
#10, "Magenta"	HGD	0.901	0.879	0.962	1.044	1.063	0.425	0.674	1.084	0.02
#10, "Magenta"	HIST1H1C	3.81	3.848	0.059	3.829	3.909	0.021	3.738	3.928	0.001
#10, "Magenta"	HIST1H2AC	4.908	4.84	0.957	4.92	5.24	0.068	4.783	5.192	0.001
#10, "Magenta"	HIST1H2AE	1.255	1.426	0.571	1.413	1.542	0.607	1.261	1.523	0.028
#10, "Magenta"	HIST1H2AG	0.965	0.838	0.584	0.879	1.093	0.243	0.848	1.133	0.033
#10, "Magenta"	HIST1H2BC	1.118	1.099	0.801	1.327	1.321	0.591	1.213	1.355	0.106
#10, "Magenta"	HIST1H2BD	1.908	2.095	0.177	1.942	2.154	0.101	1.95	2.043	0.104
#10, "Magenta"	HIST1H2BG	1.493	1.716	0.148	1.532	1.763	0.044	1.507	1.734	0.007
#10, "Magenta"	HIST1H2BH	0.657	0.744	0.488	0.718	1.096	0.288	0.747	0.951	0.065
#10, "Magenta"	HIST1H2BJ	1.351	1.364	0.731	1.432	1.75	0.039	1.269	1.676	0.002
#10, "Magenta"	HIST1H2BK	4.813	4.789	0.989	4.78	4.824	0.072	4.732	4.832	0.009
#10, "Magenta"	HIST1H2BN	-0.127	0.028	0.099	-0.082	0.086	0.041	0.12	0.072	0.916
#10, "Magenta"	HIST1H3H	2.59	2.636	0.492	2.574	2.93	0.023	2.476	3.04	0
#10, "Magenta"	HIST1H4H	0.792	0.861	0.468	0.827	0.895	0.331	0.774	0.937	0.094
#10, "Magenta"	HIST2H2BE	4.957	4.891	0.842	4.953	5.101	0.118	4.754	5.098	0.002
#10, "Magenta"	HOMER2	2.102	2.101	0.541	2.093	2.155	0.932	2.007	2.165	0.349
#10, "Magenta"	HSPC159	2.419	2.51	0.959	2.349	2.663	0.236	2.182	2.745	0.011
#10, "Magenta"	ITGA2B	5.923	5.885	0.728	5.976	6.113	0.45	5.629	6.334	0.119
#10, "Magenta"	ITGB3	5.708	5.582	0.522	5.563	5.831	0.579	5.449	5.997	0.229
#10, "Magenta"	ITGB5	3.562	3.43	0.388	3.532	3.855	0.65	3.297	3.823	0.171
#10, "Magenta"	JAM3	3.257	3.535	0.02	3.252	3.596	0.001	3.32	3.598	0.002
#10, "Magenta"	KCND3	-1.746	-1.668	0.45	-1.452	-1.33	0.267	-1.674	-1.314	0.023
#10, "Magenta"	KIAA1211	-0.52	-0.627	0.161	-0.463	-0.461	0.758	-0.537	-0.557	0.982
#10, "Magenta"	KIF3C	2.666	2.677	0.661	2.65	2.666	0.779	2.723	2.728	0.434
#10, "Magenta"	LANCL3	-0.084	-0.047	0.454	-0.061	0.035	0.863	0.032	0.184	0.398
#10, "Magenta"	LCN2	-0.283	-0.096	0.269	-0.073	0.361	0.015	-0.476	0.406	0
#10, "Magenta"	LIMS1	6.029	6.09	0.731	6.059	6.143	1	6.03	6.108	0.282
#10, "Magenta"	LOC100287036	0.538	0.49	0.959	0.529	0.69	0.122	0.324	0.698	0.002
#10, "Magenta"	LOC100506035	2.267	2.49	0.64	2.452	2.666	0.158	2.226	2.832	0.009
#10, "Magenta"	LOC100506343	0.344	0.509	0.14	0.33	0.701	0.018	0.139	0.686	0
#10, "Magenta"	LOC113230	2.145	2.172	0.5	2.123	2.348	0.232	2.079	2.233	0.026
#10, "Magenta"	LOC283089	-0.443	-0.516	0.686	-0.35	-0.297	0.674	-0.526	-0.254	0.056
#10, "Magenta"	LOC283194	-1.019	-0.887	0.187	-1.249	-0.832	0.025	-1.193	-0.817	0.005
#10, "Magenta"	LOC643723	-0.235	-0.072	0.208	-0.25	0.162	0.023	-0.29	0.176	0
#10, "Magenta"	LOC729178	0.147	0.037	0.453	0.067	0.137	0.777	0.1	0.122	0.607
#10, "Magenta"	LRRC32	1.585	1.339	0.464	1.267	1.645	0.083	1.286	1.597	0.008
#10, "Magenta"	LTBP1	2.033	2.187	0.648	1.861	2.361	0.279	1.796	2.437	0.038
#10, "Magenta"	LY6G6E	1.142	1.122	0.794	1.046	1.491	0.104	0.888	1.588	0.007
#10, "Magenta"	LY6G6F	2.492	2.425	0.989	2.354	2.678	0.284	2.146	2.704	0.031
#10, "Magenta"	MAP1A	2.317	2.413	0.091	2.189	2.637	0	2.247	2.647	0
#10, "Magenta"	MAP1B	-2.249	-2.139	0.026	-2.236	-2.13	0.053	-2.423	-2.13	0
#10, "Magenta"	MARCH2	6.349	6.273	0.053	6.394	6.359	0.355	6.325	6.37	0.98
#10, "Magenta"	MAX	7.555	7.579	0.334	7.567	7.62	0.171	7.512	7.595	0.139
#10, "Magenta"	MED12L	0.004	-0.032	0.916	0.035	-0.051	0.681	-0.017	-0.018	0.856
#10, "Magenta"	MEIS1	1.934	1.891	0.201	1.884	2.081	0.011	1.671	2.113	0
#10, "Magenta"	MEST	2.504	2.549	0.609	2.461	2.616	0.007	2.43	2.533	0.088
#10, "Magenta"	MFAP3L	2.591	2.513	0.861	2.679	2.81	0.434	2.334	2.829	0.009
#10, "Magenta"	MFSD2B	0.298	0.136	0.957	0.179	0.573	0.33	0.132	0.596	0.108
#10, "Magenta"	MGAT4B	6.375	6.292	0.023	6.376	6.355	0.42	6.346	6.314	0.25
#10, "Magenta"	MGLL	4.186	4.053	0.138	4.226	4.314	0.718	4.188	4.269	0.745
#10, "Magenta"	MLH3	3.383	3.319	0.678	3.392	3.359	0.615	3.37	3.355	0.556
#10, "Magenta"	MMD	5.462	5.53	0.281	5.496	5.699	0.009	5.278	5.712	0
#10, "Magenta"	MMRN1	1.963	1.885	0.371	1.847	2.001	0.784	1.85	2.252	0.312
#10, "Magenta"	MPL	-0.041	0.184	0.665	-0.125	0.303	0.09	-0.183	0.437	0.027
#10, "Magenta"	MSRB3	1.346	1.228	0.124	1.33	1.393	0.363	1.149	1.465	0.521
#10, "Magenta"	MYCT1	-0.095	-0.269	0.186	-0.19	0.078	0.39	-0.131	-0.05	0.803
#10, "Magenta"	MYEOV	-0.298	-0.407	0.733	-0.359	-0.203	0.424	-0.585	-0.09	0.004
#10, "Magenta"	MYL9	4.52	4.568	0.968	4.574	5.05	0.304	4.308	4.914	0.054
#10, "Magenta"	MYLK	2.184	2.223	0.753	2.373	2.552	0.246	1.96	2.568	0.022
#10, "Magenta"	MYO1C	3.668	3.713	0.186	3.693	3.712	0.22	3.655	3.758	0.023
#10, "Magenta"	NAT8B	0.416	0.172	0.706	0.295	0.345	0.866	0.162	0.617	0.161
#10, "Magenta"	NCKAP1	2.343	2.419	0.605	2.359	2.445	0.836	2.469	2.518	0.555
#10, "Magenta"	NEXN	2.638	2.429	0.027	2.583	2.49	0.045	2.59	2.54	0.928
#10, "Magenta"	NRGN	8.127	8.061	0.547	8.18	8.475	0.205	7.996	8.382	0.031
#10, "Magenta"	NT5C3	5.824	5.906	0.217	5.814	5.903	0.13	5.791	5.831	0.087
#10, "Magenta"	NT5M	3.005	3.016	0.777	3.113	3.289	0.252	2.953	3.276	0.12
#10, "Magenta"	OR2W3	0.448	0.313	0.655	0.382	0.577	0.218	0.475	0.614	0.221
#10, "Magenta"	OSBP2	1.288	1.275	0.696	1.364	1.58	0.167	1.264	1.629	0.013
#10, "Magenta"	OXTR	-1.334	-1.221	0.379	-1.33	-0.882	0.013	-1.314	-0.768	0.011
#10, "Magenta"	P2RY12	2.084	1.857	0.344	2.061	2.145	0.534	2.035	2.276	0.152
#10, "Magenta"	PARD3	-0.589	-0.205	0.349	-0.388	-0.012	0.038	-0.755	0.056	0.001
#10, "Magenta"	PARVB	5.723	5.623	0.012	5.794	5.701	0.081	5.748	5.75	0.301
#10, "Magenta"	PBX1	0.95	0.96	0.679	0.993	1.066	0.549	0.685	1.074	0.108
#10, "Magenta"	PCSK6	2.114	1.779	0.474	2.065	2.208	0.713	1.599	2.154	0.181
#10, "Magenta"	PCYT1B	-1.106	-0.993	0.952	-0.99	-0.599	0.128	-1.257	-0.634	0.018
#10, "Magenta"	PDE5A	2.451	2.386	0.716	2.553	2.601	0.558	2.266	2.612	0.028
#10, "Magenta"	PDGFA	-0.649	-0.595	0.463	-0.685	-0.463	0.143	-0.758	-0.386	0.01
#10, "Magenta"	PDLIM1	5.224	5.333	0.251	5.213	5.332	0.195	5.194	5.366	0.021
#10, "Magenta"	PDZK1IP1	2.007	2.406	0.386	2.272	2.598	0.07	2.066	2.623	0.003
#10, "Magenta"	PEAR1	1.831	1.769	0.787	1.819	2.151	0.174	1.669	2.158	0.028
#10, "Magenta"	PF4	6.061	6.164	0.85	6.147	6.256	0.426	5.846	6.328	0.036
#10, "Magenta"	PF4V1	1.864	1.552	0.666	1.827	1.626	0.591	1.846	1.836	0.401
#10, "Magenta"	PGRMC1	6.32	6.213	0.254	6.328	6.349	0.552	6.187	6.355	0.045
#10, "Magenta"	PKHD1L1	0.391	0.381	0.75	0.533	0.473	0.87	0.234	0.619	0.185
#10, "Magenta"	PLA2G12A	3.509	3.526	0.647	3.483	3.577	0.323	3.433	3.578	0.029
#10, "Magenta"	PLOD2	-1.055	-0.869	0.936	-0.822	-0.612	0.316	-1.013	-0.47	0.1
#10, "Magenta"	PLXNB3	-0.432	-0.482	0.585	-0.43	-0.381	0.831	-0.958	-0.18	0.18
#10, "Magenta"	PPBP	7.324	7.407	0.946	7.307	7.635	0.292	6.908	7.674	0.046
#10, "Magenta"	PPP1R14A	2.187	2.203	0.918	2.109	2.154	0.398	2.028	2.285	0.04
#10, "Magenta"	PRDX6	7.382	7.373	0.51	7.393	7.377	0.87	7.352	7.392	0.637
#10, "Magenta"	PRKAR2B	5.813	5.731	0.436	5.962	6.006	0.745	5.609	6.025	0.138
#10, "Magenta"	PROS1	1.587	1.365	0.097	1.726	1.564	0.642	1.451	1.746	0.8
#10, "Magenta"	PRTFDC1	0.269	0.257	0.893	0.353	0.366	0.941	0.217	0.493	0.116
#10, "Magenta"	PSD3	0.308	0.141	0.479	0.27	0.269	0.8	0.154	0.331	0.238
#10, "Magenta"	psiTPTE22	2.673	2.381	0.056	2.668	2.634	0.523	2.577	2.658	0.618
#10, "Magenta"	PTCRA	2.666	2.74	0.772	2.708	3.053	0.013	2.672	3.117	0.001
#10, "Magenta"	PTGS1	6.001	5.904	0.205	6.075	6.133	0.757	5.881	6.086	0.144
#10, "Magenta"	PTK2	3.837	4.006	0.031	3.806	4.021	0	3.832	4.061	0
#10, "Magenta"	PTPRF	-1.498	-1.536	0.671	-1.264	-1.283	0.939	-1.592	-1.346	0.093
#10, "Magenta"	PVALB	-0.683	-0.298	0.684	-0.368	0.173	0.256	-0.658	0.226	0.017
#10, "Magenta"	RAB27B	3.644	3.545	0.482	3.662	3.648	0.383	3.708	3.762	0.798
#10, "Magenta"	RAB6B	1.679	1.679	0.459	1.744	1.633	0.319	1.717	1.715	0.748
#10, "Magenta"	RBPMS2	0.62	0.263	0.081	0.475	0.588	0.457	0.614	0.649	0.317
#10, "Magenta"	RGS18	7.164	7.183	0.492	7.239	7.284	0.952	7.104	7.29	0.043
#10, "Magenta"	RGS6	-0.359	-0.304	0.932	-0.195	0.037	0.254	-0.627	0.009	0.012
#10, "Magenta"	RHOBTB1	1.805	1.647	0.273	1.745	1.965	0.286	1.694	1.97	0.05
#10, "Magenta"	RNF11	7.384	7.345	0.308	7.375	7.409	0.932	7.348	7.399	0.544
#10, "Magenta"	RNF208	1.779	1.78	0.821	1.687	1.87	0.169	1.754	1.891	0.064
#10, "Magenta"	RUFY1	6.484	6.433	0.269	6.5	6.481	0.571	6.485	6.512	0.264
#10, "Magenta"	SAMD14	1.684	1.499	0.286	1.791	1.914	0.896	1.519	1.816	0.666
#10, "Magenta"	SCFD2	4.218	4.227	0.594	4.211	4.242	0.396	4.225	4.282	0.055
#10, "Magenta"	SCN1B	1.594	1.398	0.433	1.696	1.528	0.623	1.539	1.633	0.415
#10, "Magenta"	SDPR	6.174	6.207	0.936	6.263	6.396	0.282	5.879	6.45	0.009
#10, "Magenta"	SEC14L5	0.287	0.271	0.235	0.577	0.639	0.686	0.205	0.706	0.11
#10, "Magenta"	SELP	3.203	3.298	0.815	3.084	3.462	0.084	2.901	3.498	0.011
#10, "Magenta"	SEPT4	0.935	0.797	0.805	0.941	0.911	0.626	0.782	0.761	0.864
#10, "Magenta"	SEPT5	3.563	3.572	0.605	3.712	3.875	0.371	3.183	3.884	0.077
#10, "Magenta"	SEPT5-GP1BB	0.349	0.183	0.483	0.354	0.524	0.454	0.213	0.572	0.131
#10, "Magenta"	SH3BGRL2	3.919	3.882	0.796	4.061	4.123	0.506	3.603	4.196	0.048
#10, "Magenta"	SH3TC2	-0.739	-0.718	0.743	-0.563	-0.422	0.306	-0.976	-0.368	0.033
#10, "Magenta"	SLC24A3	0.934	0.47	0.073	0.878	0.67	0.857	0.618	0.912	0.628
#10, "Magenta"	SLC37A1	4.97	4.964	0.973	4.994	5.002	0.49	4.977	4.954	0.798
#10, "Magenta"	SLC6A4	-0.654	-0.853	0.301	-0.72	-0.551	0.529	-1.055	-0.35	0.031
#10, "Magenta"	SLC8A3	-1.367	-1.391	0.781	-1.474	-1.135	0.16	-1.551	-1.207	0.05
#10, "Magenta"	SLFN14	0.234	0.408	0.093	0.298	0.513	0.166	0.214	0.571	0.003
#10, "Magenta"	SMOX	3.762	3.732	0.921	3.772	3.898	0.046	3.524	3.869	0.001
#10, "Magenta"	SNCA	3.811	3.553	0.009	3.791	3.733	0.195	3.719	3.714	0.556
#10, "Magenta"	SNN	7.624	7.545	0.515	7.595	7.653	0.063	7.493	7.628	0.028
#10, "Magenta"	SPARC	6.45	6.277	0.526	6.68	6.742	0.647	6.189	6.719	0.065
#10, "Magenta"	SPOCD1	0.533	0.805	0.116	0.76	1.151	0.015	0.195	1.082	0
#10, "Magenta"	SPTB	1.795	1.718	0.724	1.858	1.734	0.184	1.904	1.777	0.781
#10, "Magenta"	ST3GAL3	3.563	3.631	0.546	3.521	3.633	0.126	3.578	3.6	0.257
#10, "Magenta"	STON1	0.459	0.4	0.824	0.424	0.443	0.492	0.33	0.396	0.523
#10, "Magenta"	STON2	1.179	1.291	0.529	1.347	1.346	0.393	1.251	1.405	0.097
#10, "Magenta"	SYTL4	0.11	0.137	0.941	0.25	0.467	0.25	-0.044	0.619	0.031
#10, "Magenta"	TAL1	2.037	2.165	0.864	2.068	2.375	0.145	1.847	2.313	0.01
#10, "Magenta"	TBXA2R	1.312	1.446	0.138	1.263	1.567	0.016	1.166	1.536	0
#10, "Magenta"	TFPI	-0.919	-0.863	0.977	-0.763	-0.459	0.035	-0.903	-0.449	0.109
#10, "Magenta"	TGFB1I1	0.669	0.726	0.596	0.691	0.913	0.323	0.558	0.95	0.023
#10, "Magenta"	TGFB2	-2.323	-2.034	0.004	-2.273	-2.214	0.231	-2.408	-2.139	0.001
#10, "Magenta"	THRB	-1.291	-1.371	0.623	-1.566	-1.334	0.121	-1.4	-1.314	0.243
#10, "Magenta"	TMCC2	1.888	2.078	0.039	1.979	2.117	0.147	2	2.135	0.062
#10, "Magenta"	TMEM140	4.991	5.108	0.015	5.06	5.148	0.012	5.077	5.227	0.001
#10, "Magenta"	TMEM158	1.959	2.142	0.081	1.917	2.412	0.001	1.888	2.442	0
#10, "Magenta"	TMEM40	2.479	2.611	0.718	2.504	2.798	0.12	2.188	2.86	0.004
#10, "Magenta"	TNFSF4	2.725	2.661	0.989	2.663	2.819	0.142	2.522	2.885	0.011
#10, "Magenta"	TNNC2	0.506	0.373	0.847	0.473	0.65	0.119	0.279	0.498	0.006
#10, "Magenta"	TNS1	1.823	1.672	0.261	1.615	1.789	0.605	1.688	1.757	0.093
#10, "Magenta"	TPM1	3.554	3.646	0.395	3.726	3.756	0.905	3.556	3.739	0.29
#10, "Magenta"	TPM4	7.509	7.478	0.576	7.526	7.566	0.857	7.561	7.609	0.406
#10, "Magenta"	TREML1	4.079	3.932	0.868	4.115	4.207	0.271	3.663	4.379	0.036
#10, "Magenta"	TRIM58	3.764	3.638	0.902	3.83	3.972	0.181	3.569	4.024	0.009
#10, "Magenta"	TRPC2	-0.463	-0.822	0.025	-0.64	-0.715	0.403	-0.632	-0.625	0.97
#10, "Magenta"	TSC22D1	5.15	5.199	0.229	5.153	5.189	0.288	5.134	5.268	0.014
#10, "Magenta"	TSPAN33	5.361	5.32	0.437	5.266	5.368	0.61	5.351	5.303	0.793
#10, "Magenta"	TSPAN9	1.853	1.675	0.485	1.801	1.992	0.419	1.63	2.081	0.072
#10, "Magenta"	TTC7B	2.599	2.577	0.838	2.557	2.788	0.208	2.454	2.811	0.075
#10, "Magenta"	TTLL7	-1.326	-1.125	0.121	-1.242	-1.151	0.313	-1.342	-1.067	0.386
#10, "Magenta"	TUBA8	3.47	3.36	0.379	3.482	3.55	0.791	3.196	3.544	0.127
#10, "Magenta"	TUBB1	7.212	7.22	0.948	7.272	7.396	0.16	6.894	7.533	0.003
#10, "Magenta"	VCL	7.279	7.203	0.632	7.25	7.301	0.962	7.273	7.385	0.224
#10, "Magenta"	VEPH1	-0.654	-0.792	0.304	-0.753	-0.566	0.889	-1.004	-0.589	0.256
#10, "Magenta"	VIL1	0.578	0.391	0.996	0.672	0.761	0.24	0.266	0.981	0.027
#10, "Magenta"	VSIG2	2.482	2.481	0.644	2.567	2.643	0.312	2.407	2.747	0.025
#10, "Magenta"	VWF	1.109	1.07	0.259	1.387	1.239	0.886	0.888	1.294	0.265
#10, "Magenta"	WASF3	0.343	0.251	0.505	0.305	0.368	0.781	0.038	0.481	0.17
#10, "Magenta"	WBP2	7.484	7.524	0.315	7.521	7.475	0.541	7.464	7.504	0.107
#10, "Magenta"	WHAMMP3	1.838	1.849	0.838	1.854	1.881	0.645	1.785	1.8	0.709
#10, "Magenta"	WNT11	-0.52	-0.79	0.059	-0.663	-0.688	0.315	-0.634	-0.676	0.238
#10, "Magenta"	XK	1.16	1.332	0.515	1.253	1.427	0.171	1.048	1.546	0.004
#10, "Magenta"	ZC3HAV1L	-0.685	-0.474	0.039	-0.512	-0.365	0.145	-0.623	-0.49	0.135
#10, "Magenta"	ZMYND12	-0.006	-0.082	0.128	-0.001	-0.061	0.355	0.016	-0.012	0.803
#11, "Pink"	ABCA1	3.4	3.49	0.296	3.327	3.778	0.003	3.132	3.632	0.002
#11, "Pink"	ABHD5	4.744	4.537	0.136	4.631	4.628	0.769	4.661	4.68	0.989
#11, "Pink"	ABTB2	1.014	1.014	0.964	0.945	1.093	0.039	1.003	1.1	0.17
#11, "Pink"	ACSL1	7.079	7.026	0.639	6.993	7.119	0.311	6.996	7.206	0.225
#11, "Pink"	ADAM17	6.107	6.067	0.782	5.993	6.066	0.581	6.027	6.074	0.728
#11, "Pink"	ADIPOR1	7.553	7.539	0.355	7.577	7.588	0.746	7.574	7.575	0.604
#11, "Pink"	AHR	7.027	6.993	0.556	6.875	7.044	0.064	6.928	7.094	0.137
#11, "Pink"	AMPD2	6.741	6.727	0.257	6.675	6.84	0.273	6.66	6.785	0.127
#11, "Pink"	ANKRD42	3.038	2.94	0.084	2.998	3.019	0.836	3.028	2.994	0.249
#11, "Pink"	ANKRD57	2.428	2.378	0.843	2.335	2.455	0.154	2.199	2.444	0.027
#11, "Pink"	ANKS1A	4.078	4.123	0.628	4.112	4.167	0.087	4.111	4.177	0.295
#11, "Pink"	AP3B1	6.296	6.334	0.85	6.253	6.356	0.219	6.327	6.343	0.397
#11, "Pink"	ARHGAP21	4.218	4.156	0.139	4.113	4.238	0.57	4.206	4.224	0.859
#11, "Pink"	ARHGAP24	4.094	4.006	0.925	3.846	3.985	0.091	3.95	4.02	0.343
#11, "Pink"	ARL15	4.22	4.234	0.684	4.228	4.279	0.054	4.253	4.327	0.182
#11, "Pink"	ARL8B	6.92	6.877	0.291	6.87	6.933	0.308	6.955	6.923	0.796
#11, "Pink"	ARMCX1	2.69	2.733	0.724	2.522	2.827	0.632	2.821	2.844	0.982
#11, "Pink"	ARRDC4	5.498	5.319	0.325	5.258	5.467	0.398	5.375	5.494	0.604
#11, "Pink"	ASAP1	6.462	6.476	0.859	6.42	6.479	0.678	6.451	6.473	0.674
#11, "Pink"	ATF5	5.09	5.076	0.836	5.092	5.161	0.351	5.085	5.229	0.08
#11, "Pink"	ATP1B3	6.924	6.874	0.174	6.909	6.917	0.703	6.948	6.948	0.195
#11, "Pink"	BACH1	7.215	7.176	0.791	7.149	7.226	0.339	7.108	7.25	0.176
#11, "Pink"	BASP1	5.79	5.63	0.266	5.765	5.798	0.452	5.784	5.847	0.676
#11, "Pink"	BCL2L2-PABPN1	2.832	2.768	0.306	2.804	2.819	0.658	2.811	2.819	0.636
#11, "Pink"	BCL6	7.073	6.967	0.345	6.9	7.076	0.356	6.958	6.988	0.612
#11, "Pink"	BMP2K	4.896	4.998	0.61	4.869	4.968	0.377	4.984	5.034	0.269
#11, "Pink"	BNIP2	8.075	8.038	0.29	7.996	8.02	0.699	8.061	7.996	0.196
#11, "Pink"	BRI3BP	3.966	3.926	0.634	3.923	3.924	0.753	3.969	4.004	0.628
#11, "Pink"	BRWD3	4.968	4.924	0.803	5.019	4.953	0.66	4.998	5.038	0.281
#11, "Pink"	C15orf37	2.933	2.822	0.187	2.86	2.816	0.618	2.872	2.86	0.449
#11, "Pink"	C16orf70	5.234	5.166	0.415	5.1	5.225	0.245	5.168	5.222	0.893
#11, "Pink"	C19orf42	6.018	6.061	0.74	6.02	6.052	0.423	5.995	6.047	0.051
#11, "Pink"	C1orf183	3.158	3.006	0.168	3.041	3.038	0.775	3.124	3.184	0.467
#11, "Pink"	C2CD2	2.617	2.645	0.674	2.627	2.655	0.518	2.626	2.663	0.195
#11, "Pink"	C2orf62	0.562	0.532	0.219	0.5	0.539	0.812	0.282	0.588	0.336
#11, "Pink"	C4orf33	4.64	4.622	0.559	4.558	4.663	0.314	4.674	4.665	0.387
#11, "Pink"	C5AR1	9.238	9.343	0.822	9.248	9.379	0.28	9.271	9.441	0.311
#11, "Pink"	C6orf72	5.555	5.5	0.549	5.487	5.513	0.676	5.488	5.547	0.49
#11, "Pink"	C8orf76	2.932	2.904	0.644	2.86	2.908	0.242	2.935	2.843	0.711
#11, "Pink"	C9orf47	0.199	-0.011	0.144	0.054	0.089	0.568	0.034	0.203	0.693
#11, "Pink"	C9orf72	6.541	6.586	0.779	6.584	6.641	0.526	6.499	6.682	0.461
#11, "Pink"	C9orf89	5.943	5.961	0.647	5.901	6.003	0.078	5.876	6.006	0.097
#11, "Pink"	CALCRL	2.217	1.934	0.156	2.129	1.977	0.092	2.237	2.141	0.105
#11, "Pink"	CASP9	4.444	4.431	0.534	4.416	4.516	0.231	4.493	4.589	0.39
#11, "Pink"	CCDC103	0.203	0.056	0.438	0.122	0.092	0.653	0.292	0.064	0.593
#11, "Pink"	CCDC47	6.285	6.146	0.019	6.229	6.194	0.281	6.26	6.219	0.148
#11, "Pink"	CCIN	-0.599	-0.715	0.174	-0.559	-0.683	0.211	-0.805	-0.638	0.461
#11, "Pink"	CCNYL1	4.615	4.56	0.101	4.573	4.594	0.77	4.628	4.589	0.426
#11, "Pink"	CCR1	6.633	6.634	0.826	6.621	6.727	0.274	6.693	6.798	0.364
#11, "Pink"	CDC40	5.775	5.736	0.673	5.643	5.768	0.071	5.748	5.734	0.803
#11, "Pink"	CDC42EP2	3.855	3.742	0.861	3.729	3.943	0.463	3.93	3.967	0.829
#11, "Pink"	CDC42EP4	4.324	4.204	0.077	4.361	4.338	0.526	4.34	4.325	0.769
#11, "Pink"	CDKN2B	1.614	1.75	0.307	1.497	1.799	0.031	1.462	1.779	0.029
#11, "Pink"	CEP170	3.99	4.049	0.521	3.902	3.998	0.393	3.992	4.046	0.794
#11, "Pink"	CERS6	5.866	5.83	0.676	5.787	5.883	0.266	5.861	5.848	0.953
#11, "Pink"	CHMP2B	6.628	6.551	0.046	6.573	6.606	0.914	6.597	6.609	0.751
#11, "Pink"	CLTC	7.058	7.028	0.37	7.034	7.033	0.944	7.04	7.058	0.845
#11, "Pink"	CMIP	6.955	6.937	0.452	6.894	6.981	0.309	6.964	6.98	0.499
#11, "Pink"	COL4A3BP	5.805	5.818	0.703	5.804	5.842	0.383	5.814	5.856	0.145
#11, "Pink"	COMMD5	4.998	4.942	0.196	4.99	4.974	0.912	5.014	5.003	0.652
#11, "Pink"	CPEB4	5.28	5.365	0.866	5.225	5.363	0.173	5.322	5.418	0.442
#11, "Pink"	CRK	4.899	4.887	0.64	4.865	4.919	0.29	4.965	4.989	0.808
#11, "Pink"	CS	6.918	6.876	0.033	6.904	6.889	0.632	6.926	6.896	0.115
#11, "Pink"	CSDA	7.157	7.078	0.359	7.082	7.079	0.8	7.142	7.15	0.968
#11, "Pink"	CSDAP1	4.996	4.924	0.195	4.863	4.905	0.903	4.966	4.989	0.95
#11, "Pink"	CSGALNACT2	7.192	7.261	0.957	7.193	7.325	0.168	7.202	7.306	0.38
#11, "Pink"	CXCL16	6.826	6.847	0.604	6.879	6.971	0.505	6.97	6.909	0.405
#11, "Pink"	CYSLTR2	3.834	3.856	0.665	3.792	3.941	0.172	3.887	4.081	0.278
#11, "Pink"	DIRC2	4.543	4.468	0.537	4.51	4.549	0.704	4.622	4.578	0.868
#11, "Pink"	DLC1	0.01	0.051	0.25	0.05	0.166	0.519	-0.017	0.116	0.385
#11, "Pink"	DST	2.861	2.763	0.596	2.767	2.708	0.35	2.958	2.826	0.402
#11, "Pink"	EMP3	8.831	8.905	0.237	8.845	8.852	0.718	8.853	8.92	0.273
#11, "Pink"	ETS2	7.028	7.073	0.503	6.958	7.184	0.492	7.15	7.212	0.866
#11, "Pink"	ETV5	-0.514	-0.758	0.055	-0.722	-0.697	0.943	-0.526	-0.602	0.598
#11, "Pink"	EXT1	5.194	5.152	0.217	5.122	5.222	0.239	5.165	5.242	0.656
#11, "Pink"	FAAH	3.644	3.356	0.006	3.455	3.384	0.244	3.439	3.473	0.84
#11, "Pink"	FAM102B	5.31	5.265	0.741	5.254	5.307	0.438	5.305	5.309	0.716
#11, "Pink"	FAM124B	1.464	1.251	0.035	1.511	1.489	0.847	1.484	1.427	0.753
#11, "Pink"	FAM21A	2.916	2.976	0.763	2.932	2.999	0.119	2.963	3.009	0.996
#11, "Pink"	FAM46B	-0.215	0.056	0.859	-0.182	0.022	0.506	-0.075	0.251	0.459
#11, "Pink"	FAM49A	6.329	6.347	0.293	6.4	6.446	0.796	6.394	6.474	0.793
#11, "Pink"	FAM91A1	5.005	5.007	0.93	4.932	5.082	0.261	5.031	5.107	0.444
#11, "Pink"	FAR1	6.303	6.318	0.653	6.255	6.322	0.948	6.434	6.383	0.746
#11, "Pink"	FBXO30	3.972	3.922	0.436	3.905	3.906	0.703	3.987	3.925	0.279
#11, "Pink"	FCHO2	4.111	4.089	0.663	4.026	4.142	0.5	4.126	4.156	0.877
#11, "Pink"	FFAR2	3.733	3.483	0.781	3.645	3.715	0.411	3.603	3.709	0.596
#11, "Pink"	FGD6	3.256	3.14	0.463	3.117	3.19	0.849	3.227	3.228	0.829
#11, "Pink"	FLJ23867	2.329	2.264	0.205	2.255	2.297	0.909	2.295	2.303	0.826
#11, "Pink"	FNDC3B	5.392	5.382	0.598	5.343	5.326	0.711	5.464	5.408	0.525
#11, "Pink"	FOXO3	4.87	4.865	0.774	4.864	4.898	0.971	4.858	4.877	0.508
#11, "Pink"	FRAT2	6.554	6.592	0.755	6.56	6.635	0.128	6.586	6.601	0.386
#11, "Pink"	FRY	4.77	4.739	0.506	4.729	4.747	0.808	4.763	4.828	0.937
#11, "Pink"	FTH1	10.996	10.978	0.547	10.996	11.052	0.266	10.996	11.091	0.195
#11, "Pink"	FTH1P3	1.134	1.006	0.877	1.016	1.107	0.206	0.99	1.122	0.327
#11, "Pink"	FZD5	1.044	0.959	0.317	0.793	0.967	0.348	0.91	0.972	0.821
#11, "Pink"	GCFC1-AS1	1.851	1.853	0.731	1.962	1.872	0.178	1.85	1.809	0.743
#11, "Pink"	GLRX2	2.947	2.935	0.957	2.939	2.897	0.342	2.949	2.923	0.291
#11, "Pink"	GLTPD2	3.045	3.334	0.637	3.085	3.287	0.11	3.201	3.284	0.235
#11, "Pink"	GLUL	8.319	8.349	0.728	8.277	8.392	0.057	8.266	8.38	0.151
#11, "Pink"	GNA15	6.296	6.258	0.254	6.253	6.269	0.588	6.244	6.24	0.912
#11, "Pink"	GNG5	6.241	6.286	0.555	6.244	6.275	0.847	6.275	6.329	0.544
#11, "Pink"	GPR35	4.565	4.405	0.057	4.463	4.524	0.944	4.482	4.594	0.961
#11, "Pink"	GPX3	2.236	2.207	0.559	2.129	2.218	0.459	2.269	2.326	1
#11, "Pink"	HEATR5A	3.575	3.554	0.977	3.43	3.591	0.532	3.514	3.573	0.604
#11, "Pink"	HLX	5.215	5.112	0.434	5.072	5.197	0.821	5.082	5.092	0.612
#11, "Pink"	HNRNPH2	7.476	7.414	0.096	7.4	7.438	0.789	7.455	7.443	0.736
#11, "Pink"	IFT20	4.557	4.489	0.206	4.505	4.529	0.891	4.555	4.522	0.509
#11, "Pink"	IL10	2.111	1.933	0.265	1.833	1.974	0.918	1.909	1.949	0.505
#11, "Pink"	IL15	4.015	3.939	0.05	4.014	3.956	0.757	3.965	3.897	0.193
#11, "Pink"	IL1RAP	3.645	3.588	0.694	3.541	3.671	0.245	3.653	3.65	0.515
#11, "Pink"	IL1RN	6.229	6.251	0.927	6.029	6.153	0.326	6.12	6.21	0.388
#11, "Pink"	IL31RA	0.508	0.484	0.596	0.335	0.458	0.355	0.258	0.602	0.067
#11, "Pink"	IL4I1	2.519	2.445	0.676	2.403	2.673	0.08	2.317	2.617	0.059
#11, "Pink"	IPMK	5.198	5.162	0.937	5.126	5.293	0.092	5.216	5.278	0.145
#11, "Pink"	JAG1	2.693	2.425	0.336	2.281	2.631	0.16	2.493	2.561	0.932
#11, "Pink"	JDP2	5.492	5.242	0.001	5.343	5.294	0.391	5.365	5.229	0.222
#11, "Pink"	KCNC3	3.673	3.579	0.259	3.551	3.746	0.314	3.603	3.661	0.805
#11, "Pink"	KCNJ15	1.911	1.977	0.733	1.885	2.062	0.045	1.941	2.239	0.07
#11, "Pink"	KCNJ2	0.619	0.311	0.023	0.606	0.404	0.488	0.839	0.431	0.081
#11, "Pink"	KCTD5	5.589	5.572	0.349	5.635	5.602	0.478	5.667	5.668	0.743
#11, "Pink"	KIAA0247	7.03	7.056	0.889	7.069	7.064	0.602	7.024	7.068	0.558
#11, "Pink"	KIAA0754	2.16	2.095	0.937	1.962	2.146	0.207	2.068	2.177	0.751
#11, "Pink"	KIF13B	5.111	5.026	0.006	5.089	5.028	0.074	5.09	5.07	0.198
#11, "Pink"	KRT23	0.589	0.741	0.322	0.446	0.901	0.004	0.686	0.853	0.02
#11, "Pink"	KSR1	5.037	4.983	0.111	5.002	4.961	0.673	5.006	4.989	0.392
#11, "Pink"	LAMTOR3	5.03	4.933	0.415	4.919	5.005	0.158	5.017	4.977	0.944
#11, "Pink"	LATS2	4.974	4.914	0.568	4.881	4.974	0.937	4.945	5.008	0.993
#11, "Pink"	LGALS8	5.98	5.966	0.388	6.003	5.985	0.777	5.93	5.945	0.995
#11, "Pink"	LHFPL2	3.901	3.973	0.863	3.781	4.093	0.033	3.932	4.101	0.125
#11, "Pink"	LIPN	3.716	3.605	0.713	3.706	3.719	0.469	3.723	3.842	0.343
#11, "Pink"	LOC100129550	3.345	3.248	0.141	3.24	3.25	0.872	3.27	3.227	0.41
#11, "Pink"	LOC100272216	0.486	0.265	0.558	0.453	0.171	0.903	0.382	0.107	0.995
#11, "Pink"	LOC100288432	3.688	3.726	0.76	3.662	3.747	0.453	3.766	3.818	0.327
#11, "Pink"	LOC100505483	3.222	3.141	0.166	3.186	3.167	0.388	3.108	3.126	0.54
#11, "Pink"	LOC221710	3.779	3.719	0.132	3.727	3.756	0.634	3.753	3.736	0.429
#11, "Pink"	LOC389634	1.074	0.972	0.37	0.909	1.149	0.127	1.101	1.092	0.414
#11, "Pink"	LOC641367	0.952	0.894	0.173	0.896	0.909	0.64	0.872	0.912	0.686
#11, "Pink"	LOC729799	4.166	4.206	0.464	4.169	4.279	0.519	4.256	4.249	0.67
#11, "Pink"	LOC731223	1.189	1.151	0.864	1.246	1.114	0.772	1.271	1.111	0.882
#11, "Pink"	LRG1	3.292	3.317	0.301	3.344	3.299	0.975	3.253	3.372	0.74
#11, "Pink"	LRRC59	6.991	6.921	0.241	6.906	6.965	0.49	6.96	6.934	0.688
#11, "Pink"	MAP2K3	7.549	7.541	0.502	7.549	7.524	0.612	7.582	7.561	0.593
#11, "Pink"	MAP3K3	7.359	7.31	0.036	7.329	7.358	0.745	7.333	7.326	0.919
#11, "Pink"	MAPK7	5.702	5.677	0.304	5.741	5.71	0.88	5.7	5.685	0.919
#11, "Pink"	MAPRE3	2.653	2.613	0.423	2.64	2.598	0.859	2.632	2.647	0.509
#11, "Pink"	MARCKS	6.886	6.824	0.61	6.838	6.91	0.609	6.822	6.872	0.169
#11, "Pink"	MBOAT1	4.586	4.714	0.674	4.7	4.729	0.642	4.608	4.681	0.326
#11, "Pink"	MFAP4	0.07	0.305	0.496	0.037	0.404	0.416	0.072	0.397	0.289
#11, "Pink"	MFSD2A	3.113	2.98	0.111	3.053	3.049	0.579	3.081	3.137	0.95
#11, "Pink"	MICAL2	5.455	5.314	0.209	5.372	5.301	0.49	5.465	5.428	0.402
#11, "Pink"	MICALCL	3.233	3.183	0.375	3.031	3.203	0.311	3.261	3.374	0.857
#11, "Pink"	MID1IP1	7.178	7.139	0.564	7.169	7.252	0.547	7.143	7.244	0.486
#11, "Pink"	MIER2	5.076	5.075	0.495	5.05	5.081	0.437	5.06	5.096	0.895
#11, "Pink"	MIR24-2	5.658	5.598	0.478	5.213	5.53	0.217	5.387	5.669	0.609
#11, "Pink"	MIR612	3.752	3.33	0.04	3.235	3.366	0.723	3.56	3.474	0.556
#11, "Pink"	MLK7-AS1	0.582	0.477	0.658	0.487	0.478	0.961	0.48	0.462	0.893
#11, "Pink"	MMGT1	6.311	6.302	0.308	6.301	6.274	0.782	6.295	6.257	0.502
#11, "Pink"	MMP19	0.784	0.786	0.495	0.652	0.878	0.034	0.703	0.768	0.117
#11, "Pink"	MOBKL1A	4.893	4.947	0.565	4.912	4.959	0.273	4.985	5.014	0.213
#11, "Pink"	MOBKL1B	7.879	7.9	0.478	7.879	7.929	0.199	7.948	7.93	0.794
#11, "Pink"	MTHFD2	6.155	6.206	0.996	6.163	6.294	0.039	6.11	6.284	0.045
#11, "Pink"	MTMR3	6.48	6.419	0.01	6.469	6.471	0.923	6.487	6.456	0.324
#11, "Pink"	MXD1	5.864	5.949	0.941	5.865	6.235	0.039	5.952	6.11	0.089
#11, "Pink"	NAB1	4.457	4.472	0.581	4.494	4.511	0.459	4.488	4.513	0.454
#11, "Pink"	NANS	5.769	5.737	0.183	5.751	5.773	0.428	5.759	5.801	0.227
#11, "Pink"	NAT1	1.936	1.87	0.127	1.943	1.958	0.8	1.979	1.937	0.34
#11, "Pink"	NBPF10	2.437	2.486	0.895	2.379	2.523	0.242	2.419	2.47	0.385
#11, "Pink"	NEK6	5.477	5.52	0.479	5.499	5.558	0.492	5.539	5.596	0.43
#11, "Pink"	NFIC	5.274	5.267	0.857	5.27	5.318	0.315	5.367	5.307	0.748
#11, "Pink"	NHS	1.603	1.556	0.101	1.649	1.629	0.758	1.599	1.712	0.626
#11, "Pink"	NOV	-0.003	-0.167	0.882	-0.293	-0.242	0.893	-0.205	-0.096	0.927
#11, "Pink"	NPEPL1	3.088	2.855	0.005	2.993	2.886	0.532	3.036	2.965	0.541
#11, "Pink"	NR6A1	-0.13	-0.045	0.751	-0.392	-0.006	0.147	-0.051	0.053	0.585
#11, "Pink"	NUBP1	5.276	5.247	0.218	5.232	5.25	0.293	5.25	5.311	0.25
#11, "Pink"	OSGIN1	2.601	2.572	0.798	2.432	2.683	0.161	2.5	2.708	0.217
#11, "Pink"	OSGIN2	4.849	4.739	0.004	4.815	4.785	0.833	4.888	4.797	0.095
#11, "Pink"	P2RY1	1.004	1.119	0.87	1.058	1.151	0.388	1.217	1.201	0.676
#11, "Pink"	PANX2	0.672	0.589	0.421	0.495	0.644	0.2	0.68	0.555	0.852
#11, "Pink"	PAQR7	4.389	4.368	0.449	4.39	4.34	0.889	4.341	4.318	0.805
#11, "Pink"	PELI2	5.567	5.572	0.49	5.47	5.524	0.444	5.541	5.525	0.81
#11, "Pink"	PGGT1B	5.346	5.396	0.973	5.314	5.376	0.077	5.322	5.349	0.482
#11, "Pink"	PICALM	8.209	8.223	0.254	8.246	8.246	0.93	8.258	8.297	0.989
#11, "Pink"	PLA2G4A	3.025	2.819	0.193	2.969	2.859	0.38	2.956	2.966	0.549
#11, "Pink"	PLAGL2	5.61	5.638	0.503	5.597	5.708	0.535	5.622	5.663	0.706
#11, "Pink"	PLEK	9.574	9.539	0.217	9.617	9.617	0.521	9.605	9.656	0.601
#11, "Pink"	PLEKHO2	7.148	7.095	0.126	7.138	7.16	0.694	7.166	7.182	0.868
#11, "Pink"	PRLR	0.804	0.826	0.49	0.822	0.815	0.859	0.91	0.996	0.598
#11, "Pink"	PTGS2	6.553	6.686	0.886	6.639	6.532	0.891	6.655	6.542	0.529
#11, "Pink"	PTRH2	3.62	3.601	0.723	3.574	3.676	0.199	3.664	3.669	0.502
#11, "Pink"	PWWP2B	5.623	5.537	0.136	5.547	5.599	0.826	5.591	5.542	0.624
#11, "Pink"	QSER1	4.168	4.128	0.581	4.133	4.13	0.618	4.202	4.135	0.623
#11, "Pink"	QTRTD1	4.837	4.793	0.226	4.706	4.786	0.072	4.751	4.771	0.407
#11, "Pink"	RAB11FIP1	6.908	6.907	0.957	6.749	7.004	0.079	6.92	7.056	0.124
#11, "Pink"	RAB20	5.747	5.519	0.199	5.486	5.594	0.852	5.602	5.621	0.757
#11, "Pink"	RARA	7.518	7.462	0.939	7.47	7.603	0.136	7.523	7.586	0.116
#11, "Pink"	RASL10A	-0.381	-0.614	0.099	-0.405	-0.309	0.98	-0.42	-0.338	0.9
#11, "Pink"	RCC2	6.342	6.308	0.267	6.298	6.342	0.565	6.338	6.363	0.696
#11, "Pink"	RCOR1	6.178	6.102	0.632	6.156	6.152	0.559	6.12	6.183	0.363
#11, "Pink"	REEP4	5.718	5.68	0.1	5.749	5.709	0.297	5.78	5.766	0.196
#11, "Pink"	RELT	6.662	6.721	0.372	6.671	6.78	0.275	6.51	6.748	0.111
#11, "Pink"	RFWD2	6.296	6.217	0.173	6.2	6.238	0.132	6.264	6.278	0.838
#11, "Pink"	RGAG4	2.989	3.063	0.772	2.932	3.033	0.509	2.897	3.159	0.286
#11, "Pink"	RIOK3	7.195	7.135	0.069	7.151	7.162	0.821	7.127	7.116	0.529
#11, "Pink"	RNASEK	6.112	6.113	0.817	6.104	6.115	0.896	6.151	6.146	0.618
#11, "Pink"	RNF149	7.799	7.753	0.537	7.777	7.794	0.777	7.815	7.748	0.626
#11, "Pink"	RNF175	2.312	2.209	0.503	2.183	2.229	0.537	2.241	2.161	0.448
#11, "Pink"	RNF215	2.882	2.863	0.19	2.818	2.828	0.653	2.874	2.857	0.555
#11, "Pink"	RNF217	2.252	2.222	0.607	2.081	2.252	0.385	2.262	2.271	0.656
#11, "Pink"	RNF24	4.593	4.646	0.845	4.539	4.581	0.405	4.588	4.641	0.923
#11, "Pink"	RRBP1	5.808	5.695	0.102	5.754	5.743	0.729	5.843	5.794	0.581
#11, "Pink"	RRM2B	4.851	4.87	0.656	4.807	4.883	0.117	4.85	4.92	0.512
#11, "Pink"	S1PR3	4.678	4.531	0.309	4.577	4.576	0.538	4.541	4.522	0.621
#11, "Pink"	SAT1	9.807	9.836	0.907	9.912	9.951	0.208	9.794	9.951	0.123
#11, "Pink"	SAT2	6.165	6.179	0.505	6.15	6.167	0.248	6.13	6.17	0.313
#11, "Pink"	SCO2	3.022	2.987	0.693	2.879	3.095	0.118	2.889	3.079	0.325
#11, "Pink"	SDC2	0.57	0.372	0.164	0.513	0.42	0.691	0.422	0.513	0.873
#11, "Pink"	SDCBP	8.852	8.794	0.582	8.838	8.883	0.288	8.831	8.862	0.434
#11, "Pink"	SDF2	5.606	5.584	0.713	5.579	5.633	0.489	5.644	5.687	0.546
#11, "Pink"	SERPINB9	6.6	6.784	0.271	6.686	6.808	0.229	6.781	6.868	0.465
#11, "Pink"	SETD7	5.407	5.267	0.233	5.278	5.286	0.587	5.333	5.314	0.708
#11, "Pink"	SFR1	3.594	3.547	0.345	3.614	3.586	0.842	3.626	3.609	0.919
#11, "Pink"	SFXN3	5.512	5.502	0.779	5.508	5.536	0.808	5.518	5.533	0.696
#11, "Pink"	SH3RF1	3.246	3.161	0.277	3.186	3.195	0.496	3.215	3.203	0.385
#11, "Pink"	SIPA1L2	3.535	3.385	0.22	3.523	3.387	0.808	3.488	3.428	0.295
#11, "Pink"	SLC16A6	4.548	4.459	0.529	4.431	4.488	0.292	4.474	4.511	0.304
#11, "Pink"	SLC17A5	3.924	3.906	0.209	3.875	3.889	0.859	3.998	3.88	0.037
#11, "Pink"	SLC22A4	3.425	3.324	0.223	3.327	3.367	0.425	3.374	3.423	0.665
#11, "Pink"	SLC25A13	4.229	4.118	0.057	4.072	4.13	0.463	4.117	4.091	0.481
#11, "Pink"	SLC38A9	4.028	4.075	0.315	4.091	4.067	0.996	4.067	4.11	0.188
#11, "Pink"	SOAT1	6.542	6.521	0.363	6.568	6.535	0.743	6.577	6.577	0.903
#11, "Pink"	SOCS6	2.927	2.795	0.03	2.875	2.845	0.872	2.922	2.8	0.724
#11, "Pink"	SPHK1	4.006	3.861	0.073	3.906	3.931	0.982	3.921	3.929	0.937
#11, "Pink"	SPPL2A	5.973	5.899	0.143	5.974	5.892	0.202	5.986	5.894	0.038
#11, "Pink"	SRGAP1	-1.061	-1.326	0.018	-1.155	-1.199	0.598	-1.074	-1.207	0.16
#11, "Pink"	SRGN	11.217	11.262	0.957	11.173	11.218	0.368	11.262	11.361	0.326
#11, "Pink"	ST3GAL6	3.73	3.657	0.448	3.627	3.59	0.916	3.515	3.562	0.925
#11, "Pink"	STARD8	3.037	3.182	0.618	3.12	3.203	0.344	3.295	3.41	0.61
#11, "Pink"	STK11IP	5.117	5.046	0.216	5.052	5.082	0.74	5.07	5.084	0.676
#11, "Pink"	STX11	7.693	7.613	0.241	7.56	7.79	0.612	7.709	7.783	0.66
#11, "Pink"	STX12	6.084	6.14	0.543	6.106	6.154	0.609	6.156	6.139	0.528
#11, "Pink"	STX16-NPEPL1	5.459	5.296	0	5.438	5.336	0.013	5.392	5.326	0.024
#11, "Pink"	SUMO1P3	3.551	3.514	0.372	3.571	3.547	0.561	3.577	3.571	0.745
#11, "Pink"	SYNJ1	4.354	4.374	0.826	4.371	4.39	0.781	4.36	4.431	0.596
#11, "Pink"	TBC1D8	5.23	5.098	0.043	5.346	5.224	0.547	5.276	5.306	0.843
#11, "Pink"	TBC1D9	6.429	6.486	0.469	6.329	6.366	0.325	6.368	6.495	0.194
#11, "Pink"	TCF7L2	5.502	5.347	0.141	5.606	5.421	0.77	5.466	5.385	0.8
#11, "Pink"	TET3	6.205	6.144	0.101	6.136	6.135	0.765	6.215	6.163	0.506
#11, "Pink"	TIGD3	1.577	1.528	0.153	1.543	1.607	0.348	1.624	1.648	0.728
#11, "Pink"	TIMP1	7.664	7.713	0.919	7.662	7.725	0.27	7.732	7.827	0.136
#11, "Pink"	TLR2	7.095	7.101	0.344	7.057	7.002	0.624	6.996	6.993	0.535
#11, "Pink"	TMEM104	4.527	4.489	0.417	4.563	4.532	0.495	4.612	4.592	0.637
#11, "Pink"	TMEM131	6.179	6.18	0.984	6.139	6.163	0.713	6.198	6.199	0.598
#11, "Pink"	TMEM170B	6.738	6.586	0.064	6.636	6.564	0.868	6.686	6.616	0.528
#11, "Pink"	TMEM63B	4.085	4.073	0.726	4.044	4.099	0.709	4.035	4.075	0.471
#11, "Pink"	TMEM86A	2.068	2.061	0.538	1.981	2.138	0.134	2.124	2.177	0.316
#11, "Pink"	TMPPE	2.219	2.144	0.13	2.146	2.134	0.387	2.13	2.087	0.313
#11, "Pink"	TMTC2	4.321	4.228	0.136	4.239	4.202	0.573	4.243	4.156	0.755
#11, "Pink"	TNFSF15	-0.76	-0.822	0.4	-0.768	-0.758	0.928	-0.777	-0.755	0.526
#11, "Pink"	TOM1	6.827	6.713	0.087	6.757	6.735	0.668	6.704	6.749	0.468
#11, "Pink"	TOP3A	5.136	5.188	0.681	5.152	5.166	0.968	5.153	5.188	0.903
#11, "Pink"	TPCN1	6.012	5.955	0.2	5.907	5.952	0.211	5.915	5.939	0.24
#11, "Pink"	TREML3	0.604	0.424	0.19	0.554	0.591	0.784	0.692	0.681	0.968
#11, "Pink"	TSG101	6.168	6.12	0.344	6.137	6.125	0.943	6.159	6.152	0.709
#11, "Pink"	TTLL4	4.562	4.476	0.284	4.501	4.549	0.984	4.547	4.58	0.38
#11, "Pink"	TUBGCP3	5.441	5.43	0.543	5.447	5.421	0.723	5.468	5.434	0.565
#11, "Pink"	UBE2MP1	4.418	4.429	0.696	4.405	4.432	0.139	4.425	4.461	0.316
#11, "Pink"	UBE2W	5.819	5.772	0.636	5.802	5.833	0.396	5.789	5.841	0.347
#11, "Pink"	ULK1	5.637	5.665	0.948	5.577	5.67	0.142	5.628	5.678	0.166
#11, "Pink"	UNC5A	-0.402	-0.381	0.465	-0.212	-0.29	0.632	-0.482	-0.159	0.236
#11, "Pink"	USP32	5.481	5.484	0.306	5.442	5.487	0.419	5.471	5.498	0.925
#11, "Pink"	USP8	5.465	5.407	0.294	5.411	5.48	0.288	5.477	5.478	0.943
#11, "Pink"	VIM	11.471	11.471	0.588	11.471	11.5	0.834	11.501	11.531	0.777
#11, "Pink"	VNN3	3.416	3.323	0.706	3.274	3.48	0.138	3.267	3.545	0.191
#11, "Pink"	VPS37C	4.602	4.687	0.681	4.562	4.689	0.316	4.66	4.771	0.254
#11, "Pink"	VRK2	5.206	5.211	0.84	5.183	5.236	0.661	5.211	5.208	0.729
#11, "Pink"	XPR1	4.665	4.618	0.464	4.613	4.672	0.486	4.69	4.652	0.629
#11, "Pink"	ZBED3	2.33	2.339	0.852	2.322	2.432	0.62	2.46	2.363	0.221
#11, "Pink"	ZC3H10	2.515	2.435	0.145	2.496	2.492	0.864	2.62	2.55	0.555
#11, "Pink"	ZC3H12C	1.6	1.454	0.245	1.527	1.449	0.292	1.659	1.498	0.155
#11, "Pink"	ZFAND3	7.05	6.996	0.122	7.001	7.006	0.425	7.043	7.045	0.703
#11, "Pink"	ZFP92	0.619	0.475	0.221	0.462	0.386	0.436	0.781	0.575	0.043
#11, "Pink"	ZFYVE16	4.593	4.575	0.708	4.606	4.634	0.982	4.623	4.655	0.587
#11, "Pink"	ZMIZ1	6.613	6.593	0.243	6.573	6.596	0.959	6.582	6.663	0.918
#11, "Pink"	ZMYND15	2.172	2.055	0.208	2.233	2.154	0.77	2.052	2.141	0.499
#11, "Pink"	ZNF503	3.722	3.403	0.006	3.584	3.338	0.042	3.594	3.337	0.164
#11, "Pink"	ZNF618	2.299	2.286	0.285	2.357	2.173	0.035	2.374	2.276	0.074
#11, "Pink"	ZNF697	2.611	2.489	0.369	2.469	2.645	0.215	2.581	2.672	0.344
#11, "Pink"	ZNF703	7.287	7.363	0.887	7.294	7.41	0.343	7.307	7.406	0.138
#11, "Pink"	ZSWIM6	5.723	5.697	0.634	5.603	5.645	0.957	5.652	5.739	0.729
#12, "Red"	AARS2	3.493	3.53	0.128	3.451	3.466	0.952	3.479	3.515	0.316
#12, "Red"	AASS	1.168	1.474	0	1.091	1.395	0.005	1.12	1.398	0.001
#12, "Red"	ABCA10	-1.771	-1.697	0.567	-1.697	-1.739	0.909	-1.926	-1.739	0.047
#12, "Red"	ABCA5	2.901	2.965	0.217	2.882	2.924	0.699	2.802	2.864	0.267
#12, "Red"	ABCA7	6.143	6.222	0.128	6.18	6.139	0.344	6.038	6.146	0.064
#12, "Red"	ABCB6	1.709	1.727	0.461	1.688	1.769	0.045	1.628	1.789	0.005
#12, "Red"	ABCC2	0.448	0.421	0.653	0.386	0.365	0.382	0.275	0.371	0.203
#12, "Red"	ABCD4	5.039	4.982	0.245	5.024	5.009	0.652	4.958	4.977	0.887
#12, "Red"	ACAD10	4.353	4.372	0.316	4.381	4.356	0.77	4.303	4.353	0.029
#12, "Red"	ACAD11	3.376	3.431	0.561	3.324	3.423	0.421	3.204	3.35	0.323
#12, "Red"	ACAP3	5.738	5.681	0.408	5.699	5.684	0.948	5.709	5.665	0.957
#12, "Red"	ACCN3	0.524	0.709	0.116	0.547	0.65	0.055	0.571	0.578	0.223
#12, "Red"	ACIN1	6.84	6.924	0.067	6.798	6.899	0.098	6.831	6.902	0.055
#12, "Red"	ACRC	1.434	1.635	0.102	1.548	1.667	0.089	1.532	1.559	0.319
#12, "Red"	ADAM1	2.188	2.298	0.568	2.183	2.117	0.324	2.137	2.141	0.377
#12, "Red"	ADAMTS10	3.473	3.685	0.099	3.428	3.575	0.31	3.497	3.659	0.231
#12, "Red"	ADAMTS13	-0.276	-0.295	0.854	-0.392	-0.217	0.105	-0.434	-0.256	0.056
#12, "Red"	ADAMTS6	-0.368	-0.146	0.054	-0.418	-0.227	0.159	-0.39	-0.217	0.137
#12, "Red"	ADAT2	1.327	1.309	0.912	1.284	1.291	0.8	1.245	1.332	0.181
#12, "Red"	ADCK5	3.561	3.572	0.558	3.506	3.572	0.236	3.58	3.566	0.363
#12, "Red"	ADCY4	0.501	0.415	0.628	0.402	0.47	0.489	0.463	0.459	0.805
#12, "Red"	ADHFE1	2.488	2.497	0.379	2.495	2.542	0.604	2.442	2.471	0.464
#12, "Red"	AFG3L1P	2.91	2.886	0.932	2.874	2.943	0.452	2.821	2.896	0.25
#12, "Red"	AGAP5	-0.026	-0.09	0.864	-0.19	-0.092	0.968	-0.146	-0.041	0.32
#12, "Red"	AGAP6	1.793	1.777	0.519	1.702	1.752	0.623	1.741	1.72	0.579
#12, "Red"	AGAP8	-1.086	-1.168	0.274	-1.086	-1.246	0.588	-1.231	-1.218	0.784
#12, "Red"	AGBL3	-1.264	-1.257	0.683	-1.33	-1.338	0.854	-1.342	-1.346	0.76
#12, "Red"	AGER	3.154	3.073	0.798	3.075	3.151	0.793	3.045	2.996	0.509
#12, "Red"	AGXT2L2	6.116	6.124	0.995	6.118	6.103	0.475	6.092	6.058	0.763
#12, "Red"	AHSA2	4.471	4.601	0.588	4.531	4.537	0.518	4.362	4.371	0.746
#12, "Red"	AK1	2.062	2.225	0.369	2.072	2.168	0.596	1.85	2.123	0.245
#12, "Red"	AKAP10	6.075	6.088	0.653	6.103	6.056	0.094	6.088	6.075	0.615
#12, "Red"	AKAP17A	5.736	5.685	0.07	5.792	5.689	0.115	5.611	5.599	0.852
#12, "Red"	AKNA	8.124	8.143	0.736	8.165	8.14	0.498	8.194	8.169	0.44
#12, "Red"	ALDH8A1	-0.147	0.003	0.331	-0.205	-0.047	0.146	-0.35	-0.141	0.113
#12, "Red"	ALKBH6	3.345	3.481	0.046	3.41	3.422	0.376	3.372	3.415	0.109
#12, "Red"	ALOX12P2	-1.434	-1.302	0.688	-1.31	-1.417	0.097	-1.175	-1.363	0.213
#12, "Red"	ALPK3	-2.203	-2.181	0.244	-2.285	-2.099	0.002	-2.171	-2.099	0.03
#12, "Red"	AMN	1.484	1.91	0	1.436	1.8	0	1.411	1.72	0
#12, "Red"	AMT	1.751	1.686	0.647	1.626	1.687	0.882	1.57	1.687	0.16
#12, "Red"	AMY2B	1.495	1.391	0.591	1.391	1.395	0.937	1.226	1.421	0.553
#12, "Red"	ANAPC2	5.657	5.644	0.998	5.648	5.65	0.993	5.653	5.66	0.76
#12, "Red"	ANAPC4	5.17	5.148	0.724	5.151	5.15	0.386	5.131	5.122	0.661
#12, "Red"	ANGEL2	4.411	4.43	0.308	4.434	4.403	0.852	4.403	4.442	0.546
#12, "Red"	ANKLE2	6.289	6.284	0.916	6.307	6.275	0.456	6.248	6.246	0.631
#12, "Red"	ANKMY1	4.073	4.084	0.786	4.089	4.021	0.387	4.061	4.035	0.549
#12, "Red"	ANKRA2	4.926	4.927	0.856	4.908	4.928	0.605	4.894	4.886	0.85
#12, "Red"	ANKRD10	6.362	6.336	0.786	6.379	6.325	0.126	6.362	6.324	0.269
#12, "Red"	ANKRD11	5.651	5.691	0.319	5.621	5.681	0.258	5.686	5.721	0.211
#12, "Red"	ANKRD13D	7.619	7.654	0.959	7.663	7.643	0.299	7.573	7.567	0.468
#12, "Red"	ANKRD23	1.95	1.963	0.474	1.883	1.912	0.661	1.99	1.949	0.738
#12, "Red"	ANKRD24	-0.22	-0.197	0.952	-0.122	-0.245	0.678	-0.331	-0.109	0.206
#12, "Red"	ANKRD26	3.195	3.24	0.043	3.152	3.21	0.371	3.13	3.208	0.115
#12, "Red"	ANKRD36	0.97	1.054	0.584	0.833	0.988	0.528	0.921	0.967	0.772
#12, "Red"	ANKRD36BP2	0.172	0.545	0.019	0.181	0.678	0.001	0.019	0.512	0.009
#12, "Red"	ANKRD49	4.881	4.803	0.459	4.871	4.862	0.849	4.828	4.832	0.819
#12, "Red"	ANKRD54	3.492	3.514	0.272	3.548	3.559	0.821	3.544	3.544	0.574
#12, "Red"	ANKS3	3.303	3.322	0.4	3.278	3.326	0.593	3.282	3.259	0.503
#12, "Red"	ANKZF1	4.927	5.008	0.193	4.902	4.978	0.482	4.813	4.997	0.046
#12, "Red"	ANO9	3.541	3.822	0.022	3.632	3.73	0.188	3.548	3.781	0.114
#12, "Red"	AP1G2	6.281	6.333	0.479	6.274	6.312	0.745	6.24	6.277	0.423
#12, "Red"	AQP11	-0.264	-0.13	0.041	-0.134	-0.152	0.444	-0.125	-0.156	0.791
#12, "Red"	ARFGEF2	5.579	5.592	0.621	5.598	5.602	0.884	5.63	5.595	0.877
#12, "Red"	ARGLU1	7.259	7.325	0.149	7.315	7.281	0.328	7.19	7.258	0.412
#12, "Red"	ARHGAP25	7.101	7.197	0.01	7.141	7.164	0.631	7.181	7.214	0.875
#12, "Red"	ARHGAP33	2.52	2.722	0.04	2.661	2.537	0.449	2.474	2.533	0.425
#12, "Red"	ARHGAP4	8.568	8.554	0.98	8.569	8.573	0.613	8.544	8.561	0.587
#12, "Red"	ARHGAP9	7.607	7.579	0.793	7.572	7.591	0.273	7.57	7.6	0.483
#12, "Red"	ARHGEF1	9.332	9.35	0.401	9.322	9.376	0.333	9.353	9.39	0.932
#12, "Red"	ARID4B	6.588	6.608	0.054	6.547	6.597	0.096	6.532	6.596	0.056
#12, "Red"	ARL16	3.709	3.706	0.787	3.64	3.723	0.425	3.653	3.716	0.337
#12, "Red"	ARL17A	-1.771	-1.697	0.344	-1.587	-1.657	0.767	-1.804	-1.629	0.131
#12, "Red"	ARRDC5	1.833	1.732	0.528	1.788	1.675	0.31	1.745	1.737	0.626
#12, "Red"	ASB16	0.493	0.53	0.989	0.497	0.456	0.196	0.555	0.512	0.694
#12, "Red"	ASMTL-AS1	-0.486	-0.478	0.598	-0.676	-0.58	0.312	-0.842	-0.597	0.067
#12, "Red"	ATAD3B	4.309	4.365	0.193	4.336	4.411	0.066	4.237	4.347	0.114
#12, "Red"	ATAD5	2.192	2.197	0.696	2.245	2.275	0.833	2.217	2.202	0.903
#12, "Red"	ATAT1	0.803	0.733	0.485	0.736	0.781	0.629	0.8	0.76	0.81
#12, "Red"	ATF7IP2	3.547	3.721	0.055	3.624	3.747	0.208	3.509	3.627	0.137
#12, "Red"	ATG16L2	6.958	6.945	0.955	6.881	6.953	0.251	6.885	6.862	0.808
#12, "Red"	ATHL1	5.899	6.12	0.019	5.867	6.151	0.091	5.781	5.98	0.064
#12, "Red"	ATM	7.261	7.399	0.041	7.382	7.386	0.847	7.365	7.379	0.465
#12, "Red"	ATP13A4	-0.734	-0.665	0.753	-0.663	-0.632	0.574	-0.922	-0.547	0.217
#12, "Red"	ATP6V1G2-DDX39B	7.335	7.384	0.293	7.331	7.35	0.571	7.25	7.318	0.195
#12, "Red"	ATP8A1	5.704	5.773	0.113	5.718	5.772	0.292	5.773	5.737	0.968
#12, "Red"	ATP8B1	0.203	0.18	0.975	0.03	0.125	0.253	0.078	0.11	0.486
#12, "Red"	ATR	4.719	4.756	0.19	4.762	4.759	0.437	4.721	4.754	0.538
#12, "Red"	ATXN2	4.45	4.549	0.135	4.493	4.479	0.33	4.487	4.535	0.471
#12, "Red"	AUH	3.918	3.915	0.512	3.964	3.92	0.084	3.951	3.953	0.587
#12, "Red"	AUP1	7.316	7.374	0.193	7.319	7.343	0.337	7.342	7.351	0.363
#12, "Red"	AVIL	0.824	0.942	0.09	0.841	0.921	0.531	0.894	0.852	0.349
#12, "Red"	BACE1-AS	-0.524	-0.164	0	-0.392	-0.285	0.585	-0.217	-0.104	0.103
#12, "Red"	BAI1	0.666	0.671	0.691	0.648	0.709	0.631	0.602	0.679	0.616
#12, "Red"	BAIAP2L2	-0.338	-0.327	0.278	-0.377	-0.285	0.798	-0.492	-0.402	0.298
#12, "Red"	BAIAP3	2.562	2.745	0.106	2.557	2.657	0.381	2.588	2.538	0.345
#12, "Red"	BAP1	6.563	6.539	0.211	6.584	6.525	0.039	6.587	6.549	0.01
#12, "Red"	BBS2	4.939	4.951	0.604	5.008	4.95	0.612	4.954	4.959	0.777
#12, "Red"	BBS4	3.895	3.885	0.377	3.891	3.899	0.245	3.862	3.874	0.623
#12, "Red"	BCL2L12	3.994	3.982	0.311	3.973	4.013	0.995	3.897	3.971	0.283
#12, "Red"	BCL2L15	-1.118	-1.016	0.212	-1.175	-0.906	0.011	-1.257	-0.981	0.009
#12, "Red"	BCO2	-1.016	-1.264	0.602	-1.238	-1.178	0.921	-1.276	-1.268	0.863
#12, "Red"	BCS1L	3.771	3.793	0.513	3.718	3.755	0.803	3.686	3.752	0.169
#12, "Red"	BDP1	5.491	5.519	0.12	5.51	5.502	0.684	5.52	5.53	0.666
#12, "Red"	BIVM-ERCC5	6.213	6.29	0.107	6.209	6.241	0.179	6.181	6.259	0.114
#12, "Red"	BMS1P4	1.908	1.929	0.295	1.816	1.909	0.529	1.814	1.885	0.327
#12, "Red"	BPTF	6.159	6.193	0.139	6.141	6.157	0.852	6.179	6.189	0.623
#12, "Red"	BRAT1	5.97	5.95	0.864	5.961	5.997	0.374	5.976	6.006	0.169
#12, "Red"	BRD9	5.393	5.371	0.371	5.378	5.346	0.349	5.337	5.337	0.895
#12, "Red"	BTN2A1	5.055	5.087	0.452	5.031	5.053	0.777	5.029	5.015	0.544
#12, "Red"	BTN2A3	0.514	0.59	0.481	0.606	0.497	0.089	0.623	0.55	0.205
#12, "Red"	BTN3A1	5.906	6.043	0.355	6.091	6.031	0.285	6.022	5.983	0.581
#12, "Red"	BUD13	4.557	4.57	0.98	4.575	4.593	0.943	4.635	4.587	0.546
#12, "Red"	C10orf68	0.38	0.703	0.011	0.47	0.651	0.204	0.325	0.479	0.283
#12, "Red"	C11orf21	6.138	6.184	0.167	6.169	6.197	0.74	6.176	6.213	0.143
#12, "Red"	C11orf61	2.607	2.776	0.011	2.676	2.668	0.905	2.711	2.705	0.668
#12, "Red"	C11orf66	1.34	1.37	0.914	1.399	1.379	0.602	1.352	1.349	0.584
#12, "Red"	C11orf80	2.733	2.857	0.064	2.731	2.771	0.331	2.637	2.757	0.03
#12, "Red"	C14orf149	2.41	2.45	0.911	2.431	2.4	0.74	2.439	2.377	0.65
#12, "Red"	C16orf13	6.155	6.206	0.124	6.142	6.19	0.123	6.134	6.179	0.317
#12, "Red"	C16orf58	5.438	5.489	0.04	5.454	5.442	0.835	5.455	5.504	0.064
#12, "Red"	C16orf7	5.053	5.062	0.623	4.996	5.105	0.17	4.937	5.019	0.307
#12, "Red"	C16orf79	1.562	1.61	0.229	1.475	1.603	0.442	1.452	1.57	0.056
#12, "Red"	C17orf56	5.394	5.389	0.791	5.406	5.393	0.726	5.291	5.339	0.568
#12, "Red"	C17orf65	3.173	3.226	0.174	3.192	3.176	0.474	3.181	3.213	0.39
#12, "Red"	C17orf66	-0.976	-0.812	0.088	-1.046	-0.933	0.46	-0.972	-0.952	0.668
#12, "Red"	C17orf67	-0.298	-0.03	0.234	-0.276	-0.056	0.21	-0.203	0.021	0.202
#12, "Red"	C18orf55	3.474	3.522	0.066	3.498	3.52	0.777	3.502	3.54	0.203
#12, "Red"	C19orf44	1.481	1.525	0.347	1.46	1.433	0.909	1.407	1.494	0.168
#12, "Red"	C19orf6	7.42	7.442	0.197	7.446	7.462	0.57	7.424	7.454	0.407
#12, "Red"	C19orf60	6.766	6.88	0.067	6.824	6.876	0.337	6.819	6.846	0.149
#12, "Red"	C1orf101	-0.922	-0.876	0.573	-0.695	-0.858	0.015	-0.952	-0.884	0.547
#12, "Red"	C1orf27	4.202	4.206	0.268	4.167	4.248	0.352	4.211	4.226	0.22
#12, "Red"	C1orf35	4.133	4.18	0.093	4.065	4.199	0.017	4.07	4.165	0.045
#12, "Red"	C1orf50	3.818	3.852	0.401	3.864	3.866	0.861	3.841	3.837	0.982
#12, "Red"	C1QTNF3	1.447	1.494	0.541	1.481	1.478	0.819	1.492	1.393	0.57
#12, "Red"	C1QTNF6	0.641	0.724	0.176	0.562	0.697	0.106	0.563	0.674	0.181
#12, "Red"	C20orf106	0.12	0.161	0.452	0.104	0.12	0.446	-0.111	0.064	0.214
#12, "Red"	C20orf107	0.056	-0.149	0.381	-0.072	-0.05	0.289	-0.202	-0.2	0.605
#12, "Red"	C22orf23	2.877	2.931	0.042	2.859	2.887	0.661	2.91	2.93	0.738
#12, "Red"	C22orf46	3.532	3.63	0.032	3.54	3.584	0.144	3.539	3.588	0.034
#12, "Red"	C2orf56	3.778	3.787	0.403	3.825	3.797	0.957	3.791	3.795	0.034
#12, "Red"	C3orf35	-0.417	-0.486	0.671	-0.697	-0.535	0.335	-0.638	-0.629	0.807
#12, "Red"	C5orf34	0.582	0.666	0.369	0.662	0.59	0.738	0.595	0.596	0.76
#12, "Red"	C5orf45	2.031	2.059	0.449	1.975	2.08	0.265	1.958	2.083	0.163
#12, "Red"	C6orf163	-0.706	-0.672	0.936	-0.732	-0.695	0.941	-0.654	-0.654	0.684
#12, "Red"	C6orf70	3.916	3.903	0.666	3.914	3.926	0.526	3.864	3.896	0.341
#12, "Red"	C7orf43	6.019	6.067	0.123	6.003	6.046	0.198	5.937	6.029	0.085
#12, "Red"	C7orf47	5.382	5.418	0.031	5.314	5.447	0.014	5.344	5.385	0.196
#12, "Red"	C8orf46	-1.488	-1.413	0.11	-1.556	-1.522	0.363	-1.657	-1.479	0.082
#12, "Red"	C8orf84	-1.276	-1.218	0.513	-1.287	-1.207	0.419	-1.193	-1.283	0.483
#12, "Red"	C9orf142	6.48	6.485	0.383	6.478	6.493	0.731	6.517	6.463	0.273
#12, "Red"	C9orf174	1.984	1.975	0.787	1.877	1.87	0.496	1.9	1.903	0.959
#12, "Red"	C9orf37	3.559	3.604	0.446	3.594	3.578	0.765	3.578	3.587	0.893
#12, "Red"	CACNA1F	-1.613	-1.592	0.681	-1.746	-1.571	0.239	-1.759	-1.587	0.018
#12, "Red"	CACNA1H	0.749	1.031	0.12	0.823	0.996	0.602	0.78	0.938	0.331
#12, "Red"	CAPN10	5.823	5.837	0.44	5.816	5.745	0.279	5.678	5.736	0.781
#12, "Red"	CAPN3	3.485	3.559	0.374	3.429	3.578	0.222	3.478	3.52	0.204
#12, "Red"	CAPN7	5.703	5.697	0.344	5.701	5.698	0.833	5.64	5.653	0.711
#12, "Red"	CAPRIN2	3.203	3.274	0.445	3.216	3.191	0.918	3.095	3.112	0.748
#12, "Red"	CAPS	3.785	3.875	0.114	3.75	3.754	0.315	3.688	3.789	0.151
#12, "Red"	CARD14	1.32	1.618	0.046	1.471	1.577	0.251	1.288	1.618	0.029
#12, "Red"	CARKD	4.314	4.335	0.774	4.312	4.32	0.944	4.291	4.332	0.408
#12, "Red"	CARNS1	3.594	3.715	0.068	3.658	3.717	0.385	3.636	3.722	0.448
#12, "Red"	CASP8	5.943	6.046	0.364	5.83	6.058	0.437	5.914	6.043	0.339
#12, "Red"	CATSPER2	-0.718	-0.665	0.364	-0.845	-0.711	0.457	-0.815	-0.669	0.093
#12, "Red"	CATSPERB	-0.217	0.037	0.061	-0.212	-0.008	0.065	-0.269	-0.103	0.301
#12, "Red"	CBWD6	0.263	0.25	0.486	0.125	0.139	0.531	0.076	0.115	0.449
#12, "Red"	CBY1	2.242	2.356	0.081	2.178	2.284	0.128	2.232	2.299	0.019
#12, "Red"	CC2D1B	5.046	5.059	0.774	5.039	5.054	0.567	5.109	5.043	0.706
#12, "Red"	CC2D2B	-0.933	-0.906	0.814	-0.837	-0.903	0.223	-0.81	-0.853	0.831
#12, "Red"	CCAR1	5.853	5.909	0.337	5.787	5.906	0.388	5.846	5.907	0.358
#12, "Red"	CCDC114	-1.43	-1.196	0.006	-1.253	-1.242	0.639	-1.443	-1.238	0.112
#12, "Red"	CCDC130	5.026	5.057	0.336	4.975	5.013	0.432	4.99	5.037	0.411
#12, "Red"	CCDC146	2.901	2.965	0.57	2.947	2.906	0.989	2.882	2.976	0.772
#12, "Red"	CCDC154	0.97	1.114	0.116	1.067	1.078	0.479	0.924	1.036	0.262
#12, "Red"	CCDC18	2.965	2.876	0.76	2.948	2.921	0.746	2.906	2.89	0.653
#12, "Red"	CCDC30	0.475	0.467	0.944	0.451	0.381	0.495	0.395	0.35	0.553
#12, "Red"	CCDC41	2.882	2.872	0.88	2.852	2.847	0.476	2.885	2.859	0.726
#12, "Red"	CCDC66	4.218	4.33	0.063	4.23	4.295	0.546	4.144	4.25	0.316
#12, "Red"	CCDC7	1.548	1.772	0.001	1.633	1.711	0.153	1.572	1.687	0.008
#12, "Red"	CCDC77	2.811	2.791	0.601	2.824	2.754	0.169	2.87	2.808	0.436
#12, "Red"	CCDC78	0.558	0.585	0.209	0.39	0.539	0.61	0.303	0.457	0.229
#12, "Red"	CCDC81	-1.224	-1.185	0.964	-1.168	-1.21	0.937	-1.214	-1.322	0.364
#12, "Red"	CCDC88B	7.92	7.942	0.516	7.914	7.931	0.681	7.851	7.89	0.363
#12, "Red"	CCHCR1	3.593	3.586	0.864	3.56	3.634	0.42	3.537	3.576	0.066
#12, "Red"	CCNL2	5.6	5.62	0.699	5.566	5.652	0.371	5.519	5.674	0.362
#12, "Red"	CCNT2	5.095	5.051	0.564	5.082	5.048	0.719	5.011	5.031	0.914
#12, "Red"	CCS	5.388	5.399	0.345	5.36	5.408	0.567	5.329	5.415	0.117
#12, "Red"	CCT6P1	2.79	2.748	0.396	2.858	2.847	0.262	2.741	2.824	0.287
#12, "Red"	CCT6P3	1.533	1.773	0.034	1.57	1.642	0.549	1.541	1.613	0.257
#12, "Red"	CDAN1	3.741	3.765	0.584	3.752	3.742	0.98	3.733	3.746	0.961
#12, "Red"	CDC42SE1	9.262	9.327	0.001	9.287	9.297	0.188	9.262	9.287	0.503
#12, "Red"	CDHR2	-1.47	-1.404	0.41	-1.358	-1.391	0.784	-1.391	-1.367	0.513
#12, "Red"	CDK10	4.955	4.981	0.528	4.976	4.939	0.987	4.903	4.935	0.498
#12, "Red"	CDK11A	3.475	3.489	0.472	3.502	3.599	0.386	3.375	3.468	0.621
#12, "Red"	CDK11B	4.796	4.752	0.793	4.785	4.83	0.565	4.751	4.806	0.301
#12, "Red"	CDK3	1.815	1.841	0.833	1.723	1.803	0.386	1.74	1.721	0.601
#12, "Red"	CDK5RAP1	4.947	5.008	0.301	4.985	5.041	0.073	4.957	4.991	0.061
#12, "Red"	CDK5RAP3	5.566	5.554	0.953	5.58	5.544	0.668	5.508	5.539	0.334
#12, "Red"	CDRT4	2.615	2.746	0.249	2.75	2.643	0.403	2.757	2.722	0.973
#12, "Red"	CELF1	5.682	5.624	0.21	5.61	5.595	0.37	5.602	5.632	0.925
#12, "Red"	CELF6	0.247	0.278	0.222	0.047	0.242	0.147	-0.108	0.189	0.073
#12, "Red"	CEMP1	2.515	2.666	0.002	2.475	2.602	0.005	2.523	2.613	0.036
#12, "Red"	CENPT	4.318	4.362	0.532	4.357	4.34	0.623	4.226	4.327	0.12
#12, "Red"	CEP135	4.52	4.587	0.04	4.505	4.541	0.253	4.451	4.556	0.018
#12, "Red"	CEP164	4.51	4.508	0.283	4.452	4.525	0.166	4.493	4.528	0.101
#12, "Red"	CEP192	4.892	4.911	0.441	4.854	4.909	0.833	4.849	4.889	0.406
#12, "Red"	CEP290	3.804	3.879	0.168	3.797	3.909	0.59	3.809	3.868	0.34
#12, "Red"	CEP95	5.06	5.127	0.113	4.989	5.186	0.189	4.973	5.117	0.231
#12, "Red"	CHD1L	5.775	5.79	0.598	5.803	5.785	0.449	5.78	5.759	0.436
#12, "Red"	CHD2	7.178	7.291	0.019	7.139	7.25	0.051	7.126	7.213	0.055
#12, "Red"	CHD4	7.256	7.298	0.171	7.273	7.287	0.259	7.264	7.341	0.153
#12, "Red"	CHKB	5.418	5.401	0.405	5.347	5.418	0.772	5.302	5.302	0.652
#12, "Red"	CHTF18	3.136	3.124	0.44	3.115	3.1	0.639	3.046	3.099	0.41
#12, "Red"	CHTOP	6.386	6.443	0.082	6.401	6.409	0.821	6.396	6.445	0.391
#12, "Red"	CILP	-1.291	-1.242	0.464	-1.203	-1.294	0.345	-1.326	-1.443	0.488
#12, "Red"	CLASRP	6.296	6.338	0.544	6.24	6.333	0.264	6.263	6.239	0.359
#12, "Red"	CLCN2	1.747	1.743	0.728	1.746	1.679	0.626	1.72	1.624	0.262
#12, "Red"	CLDN15	3.704	3.795	0.193	3.664	3.787	0.301	3.678	3.728	0.171
#12, "Red"	CLDND1	5.585	5.632	0.064	5.64	5.586	0.553	5.676	5.638	0.822
#12, "Red"	CLK2	4.816	4.839	0.442	4.86	4.812	0.577	4.834	4.883	0.596
#12, "Red"	CLK4	5.325	5.372	0.293	5.334	5.407	0.24	5.212	5.356	0.157
#12, "Red"	CMAHP	3.668	3.72	0.441	3.678	3.757	0.386	3.604	3.655	0.297
#12, "Red"	CNKSR1	0.881	1.132	0.043	0.946	1.023	0.2	0.791	1.017	0.029
#12, "Red"	CNOT1	7.204	7.244	0.085	7.257	7.234	0.379	7.263	7.253	0.987
#12, "Red"	CNTRL	5.937	6.036	0.11	5.974	5.971	0.798	5.929	5.973	0.337
#12, "Red"	CNTROB	4.345	4.287	0.039	4.328	4.294	0.585	4.291	4.29	0.918
#12, "Red"	COG3	5.301	5.299	0.812	5.306	5.275	0.861	5.277	5.261	0.713
#12, "Red"	COG7	4.176	4.196	0.464	4.179	4.18	0.686	4.184	4.178	0.301
#12, "Red"	COL11A2	-1.507	-1.546	0.826	-1.498	-1.456	0.476	-1.759	-1.531	0.061
#12, "Red"	COL4A3	-0.663	-0.484	0.426	-0.734	-0.547	0.482	-0.739	-0.678	0.321
#12, "Red"	COL7A1	-2.236	-2.15	0.179	-2.408	-2.099	0.018	-2.439	-2.139	0.011
#12, "Red"	COPB1	6.886	6.892	0.872	6.89	6.906	0.254	6.96	6.932	0.829
#12, "Red"	COQ6	3.701	3.735	0.489	3.742	3.714	0.8	3.708	3.726	0.599
#12, "Red"	CPSF1	6.314	6.33	0.833	6.307	6.323	0.828	6.342	6.298	0.66
#12, "Red"	CPSF3L	6.653	6.669	0.433	6.637	6.658	0.786	6.644	6.656	0.579
#12, "Red"	CPT1B	3.536	3.729	0.187	3.553	3.656	0.273	3.359	3.539	0.148
#12, "Red"	CREBZF	3.796	3.756	0.652	3.813	3.738	0.328	3.748	3.752	0.821
#12, "Red"	CRIP3	0.339	0.659	0.009	0.24	0.575	0.031	0.385	0.535	0.139
#12, "Red"	CROCC	4.531	4.545	0.719	4.475	4.532	0.861	4.503	4.543	0.928
#12, "Red"	CROCCP2	4.22	4.442	0.043	4.261	4.372	0.248	4.201	4.367	0.233
#12, "Red"	CROCCP3	1.448	1.515	0.149	1.443	1.516	0.391	1.269	1.488	0.05
#12, "Red"	CROT	2.945	3.037	0.052	2.985	3.023	0.472	3.068	3.051	0.986
#12, "Red"	CRYGS	-0.134	0.043	0.395	-0.05	-0.006	0.453	-0.047	-0.015	0.626
#12, "Red"	CSAD	1.851	2.042	0.636	1.829	2.017	0.355	1.76	1.978	0.048
#12, "Red"	CSNK1G2	7.811	7.848	0.102	7.849	7.842	0.895	7.826	7.855	0.635
#12, "Red"	CSPP1	3.662	3.65	0.751	3.662	3.64	0.826	3.654	3.626	0.559
#12, "Red"	CTC1	5.61	5.777	0.032	5.652	5.771	0.135	5.599	5.713	0.107
#12, "Red"	CUBN	0.982	1.234	0.228	1.004	1.185	0.385	0.98	1.134	0.362
#12, "Red"	CUL1	6.825	6.84	0.305	6.852	6.868	0.946	6.855	6.86	0.777
#12, "Red"	CUL7	3.459	3.519	0.187	3.474	3.478	0.731	3.44	3.511	0.158
#12, "Red"	CUL9	4.659	4.722	0.117	4.668	4.698	0.301	4.623	4.663	0.157
#12, "Red"	CWC22	5.279	5.332	0.044	5.299	5.334	0.11	5.324	5.368	0.024
#12, "Red"	CWF19L1	5.504	5.5	0.872	5.495	5.53	0.115	5.504	5.51	0.429
#12, "Red"	CXXC1	5.983	6.019	0.081	5.981	6.007	0.194	5.982	6.018	0.044
#12, "Red"	CYP2R1	3.753	3.693	0.253	3.691	3.641	0.624	3.741	3.681	0.128
#12, "Red"	CYTH1	8.413	8.536	0.031	8.472	8.492	0.182	8.48	8.51	0.325
#12, "Red"	D2HGDH	4.631	4.682	0.698	4.616	4.608	0.833	4.562	4.576	0.849
#12, "Red"	DCAF4L1	-1.556	-1.434	0.347	-1.531	-1.404	0.114	-1.498	-1.542	0.859
#12, "Red"	DCAF8	5.816	5.846	0.489	5.822	5.822	0.961	5.838	5.894	0.374
#12, "Red"	DCDC2B	-0.488	-0.195	0.115	-0.49	-0.374	0.408	-0.557	-0.28	0.135
#12, "Red"	DCUN1D2	3.655	3.606	0.074	3.617	3.586	0.27	3.614	3.561	0.016
#12, "Red"	DCUN1D4	3.789	3.83	0.216	3.794	3.824	0.221	3.781	3.815	0.121
#12, "Red"	DCXR	6.054	6.097	0.964	6.093	6.079	0.986	6.107	6.096	0.84
#12, "Red"	DDB2	4.951	4.994	0.309	5.008	5.051	0.604	4.991	4.986	0.957
#12, "Red"	DDX12	-0.223	-0.068	0.054	-0.227	-0.076	0.202	-0.311	-0.117	0.13
#12, "Red"	DDX17	7.841	7.987	0.011	7.896	7.995	0.264	7.993	8.038	0.122
#12, "Red"	DDX26B	4.317	4.44	0.087	4.294	4.389	0.099	4.319	4.394	0.106
#12, "Red"	DDX27	6.424	6.436	0.599	6.427	6.462	0.218	6.405	6.468	0.059
#12, "Red"	DDX42	7.054	7.081	0.453	7.042	7.052	0.898	7.061	7.061	0.852
#12, "Red"	DDX51	4.153	4.201	0.245	4.173	4.218	0.275	4.111	4.184	0.105
#12, "Red"	DDX55	4.715	4.705	0.442	4.645	4.71	0.396	4.585	4.703	0.168
#12, "Red"	DDX56	5.331	5.364	0.173	5.283	5.36	0.2	5.324	5.381	0.112
#12, "Red"	DEF6	7.437	7.546	0.004	7.514	7.496	0.93	7.467	7.522	0.347
#12, "Red"	DENND4C	5.488	5.543	0.075	5.571	5.536	0.481	5.521	5.581	0.701
#12, "Red"	DHX30	5.774	5.823	0.198	5.729	5.755	0.374	5.777	5.812	0.453
#12, "Red"	DHX35	4.471	4.457	0.365	4.457	4.471	0.299	4.444	4.448	0.731
#12, "Red"	DHX38	5.768	5.79	0.294	5.79	5.759	0.714	5.781	5.778	0.25
#12, "Red"	DIP2A	5.401	5.372	0.748	5.334	5.342	0.789	5.393	5.345	0.663
#12, "Red"	DIRC3	-0.947	-0.665	0.299	-0.715	-0.805	0.453	-0.958	-0.772	0.671
#12, "Red"	DLEC1	1.079	1.079	0.162	1.068	1.164	0.371	0.922	1.094	0.145
#12, "Red"	DLEU2L	0.73	0.72	0.984	0.681	0.747	0.309	0.67	0.759	0.085
#12, "Red"	DLG1	5.553	5.546	0.615	5.541	5.544	0.986	5.535	5.505	0.505
#12, "Red"	DLST	6.622	6.652	0.17	6.648	6.636	0.275	6.633	6.632	0.479
#12, "Red"	DMAP1	5.121	5.102	0.199	5.119	5.082	0.355	5.109	5.095	0.377
#12, "Red"	DMTF1	5.211	5.294	0.149	5.218	5.26	0.282	5.17	5.253	0.265
#12, "Red"	DNA2	1.315	1.334	0.203	1.338	1.377	0.405	1.316	1.338	0.607
#12, "Red"	DNAH1	4.179	4.254	0.426	4.164	4.223	0.791	4.191	4.199	0.423
#12, "Red"	DNAJC2	4.896	4.889	0.81	4.906	4.924	0.302	4.88	4.9	0.377
#12, "Red"	DNASE1	2.375	2.541	0.016	2.448	2.414	0.441	2.373	2.44	0.12
#12, "Red"	DNHD1	2.78	2.795	0.76	2.704	2.796	0.412	2.599	2.763	0.356
#12, "Red"	DNM2	7.807	7.817	0.392	7.807	7.814	0.173	7.825	7.827	0.8
#12, "Red"	DOCK11	6.842	6.86	0.642	6.85	6.858	0.95	6.878	6.87	0.989
#12, "Red"	DOCK3	0.557	0.569	0.944	0.588	0.55	0.616	0.509	0.464	0.582
#12, "Red"	DONSON	2.681	2.772	0.11	2.739	2.758	0.287	2.691	2.74	0.604
#12, "Red"	DROSHA	4.897	4.951	0.023	4.912	4.93	0.345	4.918	4.961	0.102
#12, "Red"	DUOX1	-1.08	-1.028	0.196	-1.096	-1.115	0.688	-1.189	-1.135	0.492
#12, "Red"	DVL1	5.864	5.937	0.082	5.903	5.92	0.875	5.879	5.889	0.55
#12, "Red"	E4F1	5.114	5.171	0.142	5.1	5.176	0.159	5.131	5.203	0.256
#12, "Red"	EDC4	5.642	5.668	0.396	5.597	5.652	0.339	5.632	5.693	0.082
#12, "Red"	EEF2K	3.474	3.562	0.084	3.487	3.563	0.01	3.49	3.599	0.001
#12, "Red"	EFEMP2	1.006	1.073	0.351	1.018	1.086	0.327	1.006	1.092	0.42
#12, "Red"	EFHA1	6.334	6.369	0.181	6.339	6.337	0.863	6.325	6.32	0.708
#12, "Red"	EFHC1	0.96	0.87	0.079	0.843	0.913	0.678	0.889	0.833	0.943
#12, "Red"	EGFL8	0.335	0.384	0.182	0.242	0.303	0.322	0.083	0.32	0.142
#12, "Red"	EGLN2	7.327	7.433	0.028	7.351	7.442	0.078	7.331	7.428	0.095
#12, "Red"	EHMT1	5.589	5.617	0.395	5.59	5.606	0.647	5.605	5.623	0.162
#12, "Red"	EIF2B5	5.623	5.671	0.379	5.655	5.627	0.993	5.66	5.694	0.41
#12, "Red"	EIF4A2	9.073	9.168	0.011	8.98	9.111	0.15	8.969	9.085	0.045
#12, "Red"	ELMO3	1.85	1.82	0.796	1.839	1.795	0.895	1.791	1.74	0.485
#12, "Red"	ELMOD3	3.47	3.448	0.982	3.431	3.425	0.884	3.376	3.406	0.684
#12, "Red"	ELP2	5.904	5.932	0.295	5.937	5.974	0.521	5.919	5.93	0.354
#12, "Red"	EML3	6.944	6.933	0.895	6.988	6.903	0.1	6.988	6.902	0.18
#12, "Red"	EML6	0.076	0.211	0.344	0.116	0.007	0.984	0.028	0.093	0.291
#12, "Red"	ENGASE	4.396	4.437	0.375	4.349	4.405	0.196	4.285	4.356	0.173
#12, "Red"	ENO3	1.938	1.967	0.327	1.845	1.842	0.76	1.705	1.865	0.29
#12, "Red"	ENOSF1	2.05	2.083	0.966	2.194	2.071	0.644	1.9	1.969	0.826
#12, "Red"	ERCC3	5.894	5.904	0.564	5.894	5.906	0.57	5.94	5.915	0.864
#12, "Red"	ESCO1	5.39	5.452	0.043	5.419	5.449	0.244	5.348	5.443	0.193
#12, "Red"	ESF1	4.609	4.675	0.028	4.628	4.607	0.918	4.603	4.656	0.009
#12, "Red"	EXD3	2.877	2.904	0.87	2.95	2.893	0.937	2.852	2.813	0.978
#12, "Red"	EXOSC10	5.923	5.868	0.552	5.919	5.904	0.446	5.937	5.963	0.872
#12, "Red"	EXOSC2	4.856	4.867	0.613	4.852	4.844	0.631	4.812	4.837	0.503
#12, "Red"	EXOSC8	4.792	4.842	0.123	4.813	4.831	0.489	4.747	4.777	0.258
#12, "Red"	EXOSC9	5.578	5.583	0.437	5.578	5.616	0.349	5.56	5.58	0.716
#12, "Red"	EZH1	5.345	5.408	0.051	5.288	5.376	0.018	5.32	5.398	0.03
#12, "Red"	EZH2	3.644	3.636	0.267	3.679	3.664	0.907	3.61	3.594	0.568
#12, "Red"	FAM105B	5.044	5.014	0.665	5.016	5.04	0.277	4.983	4.999	0.363
#12, "Red"	FAM113A	5.094	5.141	0.041	5.092	5.15	0.092	5.055	5.105	0.049
#12, "Red"	FAM120B	5.213	5.27	0.104	5.223	5.253	0.434	5.249	5.314	0.238
#12, "Red"	FAM158A	2.901	2.912	0.558	2.903	2.917	0.903	2.93	2.93	0.786
#12, "Red"	FAM160B2	5.34	5.385	0.111	5.286	5.343	0.362	5.32	5.297	0.8
#12, "Red"	FAM193B	5.053	5.065	0.337	4.975	5.035	0.463	4.949	4.962	0.423
#12, "Red"	FAM24B	2.122	1.885	0.01	2.001	1.915	0.054	2.037	1.89	0.011
#12, "Red"	FAM38A	7.438	7.439	0.663	7.419	7.35	0.136	7.432	7.416	0.753
#12, "Red"	FAM40A	5.557	5.551	0.986	5.575	5.568	0.934	5.548	5.58	0.67
#12, "Red"	FAM73B	4.918	4.967	0.095	4.913	4.994	0.168	4.891	4.969	0.108
#12, "Red"	FAM86HP	-1.112	-1.031	0.565	-1.064	-1.172	0.553	-1.058	-1.037	0.718
#12, "Red"	FAN1	3.673	3.746	0.314	3.679	3.664	0.523	3.625	3.662	0.253
#12, "Red"	FANCD2	2.433	2.441	0.531	2.417	2.49	0.195	2.42	2.425	0.414
#12, "Red"	FANCG	3.282	3.307	0.529	3.367	3.257	0.116	3.278	3.25	0.209
#12, "Red"	FASTK	6.176	6.239	0.121	6.137	6.193	0.601	6.121	6.185	0.198
#12, "Red"	FBF1	3.278	3.45	0.006	3.328	3.442	0.123	3.345	3.377	0.249
#12, "Red"	FBXL19-AS1	0.198	0.122	0.173	0.218	0.032	0.005	0.18	0.086	0.035
#12, "Red"	FBXL6	4.773	4.748	0.607	4.76	4.727	0.415	4.76	4.73	0.647
#12, "Red"	FBXO38	4.714	4.775	0.055	4.674	4.712	0.45	4.681	4.744	0.403
#12, "Red"	FBXO41	4.88	4.829	0.417	4.815	4.807	0.793	4.808	4.765	0.245
#12, "Red"	FCHO1	5.896	5.913	0.334	5.88	5.911	0.61	5.876	5.909	0.313
#12, "Red"	FCHSD1	4.654	4.671	0.499	4.637	4.701	0.564	4.642	4.651	0.562
#12, "Red"	FGD3	7.656	7.769	0.016	7.699	7.746	0.025	7.666	7.726	0.031
#12, "Red"	FKTN	2.352	2.401	0.095	2.382	2.33	0.193	2.333	2.372	0.615
#12, "Red"	FLJ12334	0.612	0.666	0.941	0.532	0.551	0.927	0.573	0.424	0.585
#12, "Red"	FLJ14186	0.179	0.255	0.403	0.255	0.269	0.579	0.006	0.245	0.072
#12, "Red"	FLJ31306	5.753	5.771	0.893	5.782	5.793	0.814	5.752	5.76	0.235
#12, "Red"	FLJ35776	2.522	2.658	0.105	2.5	2.627	0.472	2.513	2.601	0.217
#12, "Red"	FLJ45340	3.524	3.529	0.489	3.501	3.501	0.905	3.406	3.501	0.138
#12, "Red"	FLJ45513	-0.133	-0.085	0.366	-0.341	-0.192	0.257	-0.424	-0.218	0.124
#12, "Red"	FLYWCH1	4.654	4.698	0.239	4.707	4.713	0.961	4.658	4.692	0.973
#12, "Red"	FMR1-AS1	-1.919	-1.903	0.964	-2.171	-1.866	0.055	-1.752	-1.919	0.943
#12, "Red"	FNBP4	6.762	6.8	0.642	6.768	6.755	0.944	6.71	6.726	0.503
#12, "Red"	FP588	-1.488	-1.358	0.08	-1.527	-1.43	0.042	-1.488	-1.379	0.168
#12, "Red"	FTSJD2	5.989	6.05	0.039	6.029	6.047	0.541	6.034	6.036	0.395
#12, "Red"	FUK	4.497	4.518	0.415	4.511	4.488	0.847	4.484	4.507	0.138
#12, "Red"	FYB	8.88	9.016	0.001	8.894	9.012	0.008	8.909	9.008	0.017
#12, "Red"	G2E3	3.973	3.99	0.328	3.958	4.029	0.036	3.958	4.024	0.18
#12, "Red"	GABBR1	3.965	4.196	0.01	3.911	4.206	0.012	3.795	4.109	0.009
#12, "Red"	GALT	5.178	5.331	0.001	5.229	5.256	0.201	5.189	5.285	0.036
#12, "Red"	GAPDHS	-0.361	-0.283	0.18	-0.35	-0.404	0.746	-0.398	-0.34	0.309
#12, "Red"	GARNL3	-1.055	-0.922	0.151	-1.214	-1.115	0.131	-1.013	-1.031	0.528
#12, "Red"	GBAP1	0.48	0.554	0.189	0.432	0.489	0.921	0.331	0.446	0.274
#12, "Red"	GCFC1	4.947	4.954	0.955	4.945	4.925	0.793	4.943	4.864	0.699
#12, "Red"	GCN1L1	5.831	5.882	0.223	5.839	5.868	0.634	5.818	5.878	0.179
#12, "Red"	GDPD3	2.168	2.203	0.19	2.2	2.172	0.562	2.054	2.163	0.2
#12, "Red"	GGA1	5.506	5.422	0.017	5.484	5.414	0.052	5.407	5.378	0.236
#12, "Red"	GGA3	5.734	5.746	0.448	5.722	5.726	0.975	5.718	5.743	0.044
#12, "Red"	GIGYF1	5.691	5.761	0.171	5.713	5.727	0.412	5.663	5.703	0.247
#12, "Red"	GIPR	-0.345	-0.242	0.138	-0.35	-0.309	0.336	-0.222	-0.233	0.489
#12, "Red"	GKAP1	2.966	3.044	0.187	2.94	2.966	0.694	2.885	2.945	0.822
#12, "Red"	GLB1L3	-1.294	-1.253	0.283	-1.33	-1.238	0.553	-1.413	-1.363	0.912
#12, "Red"	GLI4	4.6	4.582	0.582	4.593	4.607	0.387	4.581	4.621	0.221
#12, "Red"	GLMN	3.214	3.153	0.698	3.21	3.233	0.789	3.282	3.175	0.407
#12, "Red"	GLS	5.826	5.936	0.019	5.912	5.923	0.828	5.921	5.991	0.648
#12, "Red"	GLYCTK	2.339	2.306	0.107	2.378	2.29	0.181	2.335	2.319	0.528
#12, "Red"	GNL3	5.958	5.997	0.246	5.962	5.978	0.131	5.948	6.039	0.158
#12, "Red"	GOLGA2B	2.02	2.216	0.026	1.928	2.161	0.027	1.84	2.127	0.042
#12, "Red"	GOLGA8A	1.046	1.305	0.29	1.09	1.226	0.261	0.938	1.273	0.091
#12, "Red"	GOLGA8B	1.456	1.683	0.286	1.41	1.73	0.212	1.303	1.695	0.054
#12, "Red"	GOLGB1	5.419	5.419	0.647	5.374	5.428	0.549	5.434	5.447	0.505
#12, "Red"	GON4L	5.101	5.143	0.184	5.101	5.097	0.826	5.086	5.118	0.31
#12, "Red"	GORAB	2.991	3.044	0.38	2.978	3.072	0.304	2.944	2.995	0.772
#12, "Red"	GPATCH1	3.739	3.799	0.25	3.774	3.762	0.45	3.795	3.793	0.794
#12, "Red"	GPATCH8	6.375	6.45	0.02	6.386	6.407	0.474	6.364	6.392	0.423
#12, "Red"	GPC2	-0.264	0.1	0.011	-0.217	0.073	0.026	-0.345	0.1	0.005
#12, "Red"	GPS2	6.384	6.385	0.591	6.346	6.372	0.585	6.357	6.397	0.852
#12, "Red"	GRID2IP	-1.727	-1.561	0.105	-1.797	-1.771	0.287	-1.831	-1.727	0.011
#12, "Red"	GRIPAP1	5.461	5.411	0.294	5.451	5.434	0.436	5.421	5.448	0.596
#12, "Red"	GSDMB	2.423	2.608	0.185	2.385	2.533	0.334	2.369	2.566	0.183
#12, "Red"	GUCA1B	0.525	0.559	0.419	0.485	0.638	0.157	0.378	0.551	0.196
#12, "Red"	GUSBP11	3.414	3.633	0.327	3.367	3.581	0.344	3.264	3.521	0.233
#12, "Red"	GUSBP4	1.401	1.428	0.358	1.346	1.355	0.351	1.363	1.333	0.75
#12, "Red"	GUSBP9	-0.678	-0.727	0.807	-0.623	-0.727	0.66	-0.704	-0.763	0.428
#12, "Red"	HACL1	4.958	4.942	0.711	4.957	4.927	0.509	4.925	4.944	0.886
#12, "Red"	HAGHL	3.494	3.54	0.658	3.566	3.476	0.388	3.507	3.45	0.281
#12, "Red"	HARS2	5.132	5.177	0.269	5.132	5.174	0.21	5.15	5.164	0.424
#12, "Red"	HAUS5	3.349	3.388	0.064	3.373	3.429	0.06	3.286	3.408	0.019
#12, "Red"	HCFC2	3.751	3.761	0.944	3.761	3.736	0.203	3.738	3.731	0.791
#12, "Red"	HCG27	1.187	1.372	0.038	1.175	1.317	0.107	1.217	1.265	0.056
#12, "Red"	HCP5	6.626	6.808	0.036	6.675	6.765	0.223	6.786	6.855	0.187
#12, "Red"	HDAC10	6.41	6.425	0.803	6.412	6.44	0.986	6.432	6.396	0.996
#12, "Red"	HDAC6	4.653	4.638	0.67	4.688	4.676	0.849	4.656	4.679	0.231
#12, "Red"	HEATR7A	3.242	3.204	0.476	3.208	3.238	0.247	3.195	3.234	0.647
#12, "Red"	HELQ	4.735	4.779	0.088	4.759	4.728	0.982	4.702	4.701	0.704
#12, "Red"	HEMK1	3.779	3.726	0.777	3.729	3.72	0.819	3.628	3.69	0.327
#12, "Red"	HERC2P2	2.168	2.274	0.254	2.173	2.274	0.482	1.993	2.152	0.276
#12, "Red"	HERC2P9	1.166	1.176	0.686	1.146	1.12	0.987	1.113	1.108	0.886
#12, "Red"	HEXDC	5.558	5.626	0.417	5.563	5.623	0.233	5.535	5.556	0.743
#12, "Red"	HGS	6.532	6.564	0.843	6.521	6.574	0.35	6.544	6.583	0.11
#12, "Red"	HKR1	4.173	4.26	0.165	4.145	4.17	0.356	4.146	4.212	0.229
#12, "Red"	HLA-F-AS1	2.803	2.839	0.236	2.852	2.882	0.605	2.797	2.775	0.877
#12, "Red"	HNRNPH1	8.408	8.598	0.256	8.448	8.595	0.129	8.392	8.568	0.133
#12, "Red"	HNRNPH3	7.607	7.566	0.663	7.578	7.54	0.644	7.516	7.519	0.356
#12, "Red"	HOOK2	2.857	2.927	0.645	2.898	2.94	0.666	2.835	2.906	0.454
#12, "Red"	HPDL	-0.307	-0.286	0.724	-0.383	-0.242	0.112	-0.348	-0.318	0.66
#12, "Red"	HSD17B7	2.402	2.425	0.544	2.393	2.394	0.587	2.407	2.421	0.751
#12, "Red"	HSD17B7P2	1.473	1.367	0.609	1.406	1.301	0.174	1.307	1.326	0.736
#12, "Red"	HSF4	0.761	1.071	0.009	0.744	0.924	0.072	0.544	0.926	0.015
#12, "Red"	HSPB11	4.886	4.884	0.835	4.897	4.886	0.618	4.896	4.899	0.326
#12, "Red"	IFT172	2.457	2.465	0.488	2.32	2.436	0.213	2.369	2.439	0.134
#12, "Red"	IFT43	2.937	2.959	0.258	2.931	2.953	0.609	2.891	2.949	0.137
#12, "Red"	IFT80	3.868	3.899	0.156	3.84	3.882	0.528	3.755	3.86	0.129
#12, "Red"	IKBKAP	4.862	4.836	0.982	4.844	4.835	0.989	4.882	4.909	0.315
#12, "Red"	IKBKB	6.173	6.158	0.875	6.153	6.153	0.898	6.136	6.177	0.679
#12, "Red"	IL11RA	3.892	3.955	0.503	3.955	3.791	0.75	3.72	3.818	0.313
#12, "Red"	ILF3	7.146	7.124	0.828	7.142	7.146	0.568	7.086	7.131	0.142
#12, "Red"	ILKAP	5.357	5.349	0.515	5.288	5.374	0.258	5.264	5.351	0.295
#12, "Red"	IMPG2	-1.178	-0.955	0.063	-1.064	-0.976	0.509	-1.193	-1.019	0.068
#12, "Red"	INF2	5.751	5.888	0.421	5.742	5.883	0.43	5.735	5.778	0.714
#12, "Red"	ING5	3.49	3.557	0.191	3.484	3.542	0.281	3.516	3.532	0.405
#12, "Red"	INPP5B	4.873	4.915	0.274	4.869	4.873	0.794	4.878	4.924	0.656
#12, "Red"	INPP5E	4.54	4.558	0.177	4.467	4.516	0.392	4.522	4.522	0.676
#12, "Red"	INTS1	6.707	6.7	0.655	6.697	6.679	0.937	6.68	6.672	1
#12, "Red"	IQCB1	4.674	4.717	0.285	4.639	4.718	0.993	4.644	4.69	0.602
#12, "Red"	IRF3	6.718	6.793	0.103	6.749	6.742	0.826	6.727	6.723	0.724
#12, "Red"	ITGA10	-0.822	-0.797	0.133	-0.827	-0.797	0.582	-1.175	-0.782	0.038
#12, "Red"	ITPR3	5.229	5.414	0.012	5.253	5.356	0.197	5.213	5.342	0.126
#12, "Red"	JAK3	6.211	6.392	0.007	6.281	6.423	0.009	6.205	6.355	0.015
#12, "Red"	KAT2A	4.696	4.686	1	4.679	4.668	0.668	4.649	4.63	0.864
#12, "Red"	KAT2B	6.434	6.504	0.009	6.453	6.511	0.266	6.473	6.504	0.755
#12, "Red"	KATNAL2	-0.678	-0.578	0.746	-0.73	-0.647	0.546	-0.718	-0.574	0.368
#12, "Red"	KCNAB3	-0.518	-0.232	0.475	-0.553	-0.331	0.416	-0.574	-0.261	0.423
#12, "Red"	KCNIP2	0.288	0.376	0.039	0.207	0.406	0.04	0.103	0.477	0.001
#12, "Red"	KCTD13	4.466	4.468	0.228	4.431	4.444	0.854	4.436	4.442	0.456
#12, "Red"	KDM1A	6.126	6.132	0.62	6.117	6.136	0.46	6.149	6.133	0.368
#12, "Red"	KIAA0020	4.959	4.994	0.031	4.909	4.985	0.069	4.895	4.986	0.004
#12, "Red"	KIAA0195	5.615	5.658	0.077	5.606	5.631	0.396	5.615	5.643	0.429
#12, "Red"	KIAA0947	5.651	5.647	0.467	5.628	5.684	0.091	5.672	5.674	0.948
#12, "Red"	KIAA1109	6.225	6.225	0.531	6.271	6.207	0.199	6.248	6.244	0.51
#12, "Red"	KIAA1199	-0.322	-0.288	0.454	-0.293	-0.424	0.676	-0.424	-0.334	0.253
#12, "Red"	KIAA1407	2.392	2.474	0.079	2.373	2.442	0.28	2.3	2.427	0.041
#12, "Red"	KIAA1731	3.817	3.86	0.273	3.85	3.868	0.528	3.803	3.846	0.509
#12, "Red"	KIAA1875	-0.879	-0.765	0.704	-0.861	-0.582	0.211	-1.046	-0.748	0.236
#12, "Red"	KIAA1967	6.429	6.439	0.822	6.457	6.465	0.873	6.461	6.46	0.893
#12, "Red"	KIF20B	3.554	3.524	0.808	3.538	3.591	0.676	3.561	3.574	0.805
#12, "Red"	KIF21B	6.216	6.319	0.02	6.284	6.305	0.911	6.33	6.328	0.919
#12, "Red"	KIF22	5.429	5.429	0.192	5.385	5.423	0.573	5.408	5.444	0.916
#12, "Red"	KIFC2	4.378	4.411	0.442	4.369	4.399	0.544	4.348	4.327	0.41
#12, "Red"	KLC1	6.574	6.56	0.798	6.529	6.53	0.875	6.52	6.534	0.579
#12, "Red"	KLC2	3.526	3.665	0.01	3.536	3.653	0.05	3.613	3.656	0.07
#12, "Red"	KLHDC2	5.702	5.737	0.636	5.683	5.729	0.547	5.67	5.723	0.689
#12, "Red"	KLHL17	3.134	3.124	0.199	3.112	3.114	0.319	3.041	3.093	0.304
#12, "Red"	KLKB1	-0.678	-0.502	0.257	-0.751	-0.61	0.472	-0.547	-0.627	0.991
#12, "Red"	KNTC1	2.736	2.787	0.337	2.719	2.852	0.12	2.613	2.763	0.363
#12, "Red"	KRI1	5.601	5.653	0.252	5.6	5.597	0.769	5.633	5.665	0.362
#12, "Red"	KRIT1	3.751	3.809	0.031	3.729	3.796	0.213	3.773	3.806	0.113
#12, "Red"	L3MBTL1	0.559	0.545	0.927	0.501	0.559	0.957	0.526	0.515	0.736
#12, "Red"	LAMC3	-1.218	-1.536	0.144	-1.058	-1.371	0.076	-1.33	-1.536	0.208
#12, "Red"	LCAT	2.537	2.549	0.475	2.481	2.531	0.421	2.553	2.533	0.665
#12, "Red"	LGALS4	-0.817	-0.656	0.077	-0.981	-0.858	0.281	-0.917	-0.734	0.181
#12, "Red"	LHX4	-0.827	-0.772	0.459	-0.892	-0.77	0.345	-0.936	-0.79	0.137
#12, "Red"	LMF2	6.672	6.696	0.324	6.695	6.659	0.482	6.696	6.667	0.347
#12, "Red"	LOC100128288	-0.117	-0.038	0.76	0.018	-0.195	0.955	-0.151	-0.124	0.612
#12, "Red"	LOC100128398	0.468	0.441	0.478	0.402	0.393	0.689	0.402	0.402	0.966
#12, "Red"	LOC100129387	2.273	2.257	0.857	2.211	2.285	0.287	2.135	2.18	0.278
#12, "Red"	LOC100131564	2.301	2.292	0.884	2.23	2.268	0.61	2.12	2.269	0.147
#12, "Red"	LOC100132356	2.209	2.227	0.515	2.1	2.219	0.208	2.151	2.207	0.683
#12, "Red"	LOC100132832	0.38	0.373	0.092	0.308	0.4	0.275	0.275	0.381	0.349
#12, "Red"	LOC100133315	1.017	1.045	0.089	1.065	1.083	0.543	0.989	1.055	0.567
#12, "Red"	LOC100133331	-1.721	-1.546	0.312	-1.624	-1.512	0.168	-1.685	-1.597	0.094
#12, "Red"	LOC100288615	1.707	1.748	0.472	1.687	1.79	0.62	1.585	1.718	0.228
#12, "Red"	LOC100289019	2.233	2.361	0.296	2.194	2.332	0.206	2.146	2.175	0.319
#12, "Red"	LOC100379224	-1.346	-1.391	0.852	-1.246	-1.342	0.803	-1.434	-1.276	0.415
#12, "Red"	LOC100499484	1.254	1.32	0.444	1.217	1.156	0.377	1.142	1.238	0.428
#12, "Red"	LOC100505576	1.225	1.14	0.374	1.369	1.107	0.144	1.107	1.055	0.454
#12, "Red"	LOC100505648	1.345	1.576	0.045	1.343	1.454	0.216	1.307	1.526	0.136
#12, "Red"	LOC100505746	4.704	4.827	0.041	4.689	4.886	0.054	4.554	4.766	0.003
#12, "Red"	LOC100506123	-1.162	-0.936	0.325	-1.326	-1.224	0.186	-1.465	-1.162	0.087
#12, "Red"	LOC100506469	1.308	1.238	0.821	1.257	1.221	0.476	1.188	1.168	0.509
#12, "Red"	LOC100507053	-2.034	-1.771	0.022	-1.934	-1.746	0.042	-2.043	-1.715	0.002
#12, "Red"	LOC100507424	1.269	1.397	0.167	1.112	1.311	0.512	1.072	1.323	0.29
#12, "Red"	LOC100527964	1.288	1.367	0.531	1.267	1.359	0.826	1.205	1.4	0.215
#12, "Red"	LOC115110	1.341	1.366	0.227	1.355	1.398	0.579	1.278	1.258	1
#12, "Red"	LOC146880	3.823	3.874	0.579	3.79	3.885	0.383	3.678	3.791	0.243
#12, "Red"	LOC155060	1.764	1.769	0.612	1.805	1.76	0.74	1.61	1.727	0.475
#12, "Red"	LOC202181	1.819	1.956	0.021	1.838	1.943	0.294	1.862	1.872	0.564
#12, "Red"	LOC221442	0.24	0.401	0.198	0.125	0.273	0.46	0.152	0.226	0.106
#12, "Red"	LOC284233	-0.807	-0.955	0.868	-1.128	-0.845	0.506	-0.802	-0.863	0.968
#12, "Red"	LOC285359	0.177	0.185	0.863	0.236	0.183	0.339	0.044	0.132	0.116
#12, "Red"	LOC286437	1.771	1.853	0.388	1.851	1.737	0.39	1.83	1.805	0.701
#12, "Red"	LOC389765	2.204	2.281	0.114	2.171	2.185	0.678	2.15	2.201	0.411
#12, "Red"	LOC390595	1.007	1.099	0.29	0.907	1.098	0.149	0.997	1.05	0.452
#12, "Red"	LOC400960	2.521	2.456	0.421	2.456	2.444	0.457	2.455	2.422	0.636
#12, "Red"	LOC401320	2.499	2.446	0.936	2.381	2.476	0.526	2.262	2.401	0.423
#12, "Red"	LOC440354	0.973	1.001	0.411	1.003	0.976	0.808	0.92	0.925	0.683
#12, "Red"	LOC440434	2.873	2.89	0.513	2.844	2.904	0.2	2.788	2.845	0.274
#12, "Red"	LOC619207	1.113	1.086	0.769	1.079	1.1	0.896	1.077	1.043	0.698
#12, "Red"	LOC642846	-0.858	-0.587	0.049	-0.837	-0.623	0.2	-0.961	-0.692	0.059
#12, "Red"	LOC728537	-0.76	-0.539	0.335	-0.617	-0.578	0.916	-0.715	-0.612	0.076
#12, "Red"	LOC729234	0.794	1.025	0.001	0.748	0.947	0.03	0.854	1.032	0.016
#12, "Red"	LOC729513	-0.045	0.001	0.588	-0.117	-0.048	0.613	-0.245	-0.096	0.249
#12, "Red"	LPAL2	1.045	1.1	0.689	1.346	1.084	0.077	1.109	1.15	0.495
#12, "Red"	LPCAT4	5.116	5.152	0.285	5.136	5.15	0.966	5.148	5.118	0.295
#12, "Red"	LRCH4	8.058	8.06	0.612	8.029	8.058	0.258	8.009	8.078	0.168
#12, "Red"	LRP8	2.433	2.322	0.063	2.385	2.317	0.138	2.393	2.335	0.058
#12, "Red"	LRRC37A3	-0.925	-0.741	0.109	-0.933	-0.922	0.952	-1.043	-0.847	0.168
#12, "Red"	LRRC37B	4.109	4.184	0.11	4.159	4.166	0.582	4.128	4.127	0.5
#12, "Red"	LRRC56	2.23	2.378	0.048	2.215	2.285	0.27	2.174	2.304	0.047
#12, "Red"	LRRC6	0.324	0.032	0.079	0.151	0.118	0.322	0.217	0.034	0.034
#12, "Red"	LRRC68	5.041	5.114	0.741	5.085	5.046	0.397	5.027	5.044	0.845
#12, "Red"	LRWD1	4.271	4.355	0.039	4.313	4.369	0.099	4.356	4.407	0.147
#12, "Red"	LSG1	5.244	5.283	0.244	5.203	5.311	0.036	5.241	5.318	0.092
#12, "Red"	LUC7L	4.683	4.748	0.365	4.614	4.796	0.193	4.626	4.667	0.181
#12, "Red"	LYG1	-0.07	-0.098	0.701	-0.207	-0.217	0.57	-0.445	-0.169	0.108
#12, "Red"	LZTR1	5.069	5.062	0.921	5.09	5.062	0.429	5.076	5.071	0.978
#12, "Red"	LZTS2	4.254	4.348	0.031	4.236	4.318	0.058	4.259	4.317	0.146
#12, "Red"	MADD	6.447	6.486	0.601	6.474	6.463	0.661	6.509	6.483	0.605
#12, "Red"	MAMDC4	1.534	1.68	0.354	1.413	1.562	0.275	1.438	1.513	0.406
#12, "Red"	MAN2A2	5.879	5.775	0.017	5.864	5.776	0.042	5.84	5.759	0.035
#12, "Red"	MAN2C1	5.76	5.756	0.932	5.712	5.78	0.406	5.654	5.734	0.151
#12, "Red"	MAP3K12	4.116	4.284	0.005	4.188	4.254	0.158	4.165	4.248	0.225
#12, "Red"	MAPK8IP3	5.456	5.694	0.564	5.504	5.698	0.098	5.354	5.682	0.143
#12, "Red"	MAPKAPK5	6.102	6.143	0.333	6.1	6.107	0.743	6.056	6.052	0.817
#12, "Red"	MAPKBP1	3.727	3.803	0.082	3.783	3.796	0.272	3.75	3.837	0.022
#12, "Red"	MARK3	6.651	6.675	0.532	6.621	6.681	0.366	6.69	6.657	0.815
#12, "Red"	MARS	6.5	6.476	0.693	6.502	6.478	0.636	6.494	6.536	0.45
#12, "Red"	MBD4	6.051	6.026	0.609	5.979	6.038	0.288	6.009	6.02	0.59
#12, "Red"	MBTD1	5.073	5.136	0.171	5.087	5.126	0.115	5.077	5.111	0.541
#12, "Red"	MC1R	1.816	1.836	0.355	1.84	1.85	0.488	1.657	1.701	0.382
#12, "Red"	MCF2	-0.701	-0.621	0.414	-0.619	-0.654	0.522	-0.711	-0.604	0.236
#12, "Red"	MCM3AP	6.289	6.29	0.709	6.281	6.263	0.796	6.316	6.3	0.887
#12, "Red"	MCM3AP-AS1	1.529	1.499	0.957	1.528	1.497	0.593	1.528	1.507	0.698
#12, "Red"	MCM7	5.902	5.945	0.217	5.938	5.987	0.245	5.92	5.915	0.579
#12, "Red"	MCOLN2	2.798	3.011	0.018	2.8	2.943	0.448	2.813	2.935	0.304
#12, "Red"	MDC1	4.159	4.228	0.072	4.153	4.219	0.255	4.189	4.263	0.294
#12, "Red"	MDM4	5.278	5.228	0.9	5.252	5.221	0.914	5.132	5.148	0.39
#12, "Red"	MDN1	5.464	5.534	0.038	5.47	5.479	0.787	5.502	5.503	0.229
#12, "Red"	MED15	7.246	7.301	0.074	7.244	7.272	0.568	7.269	7.284	0.584
#12, "Red"	MEF2B	3.861	3.889	0.564	3.886	3.949	0.325	3.843	3.887	0.59
#12, "Red"	METAP1D	1.293	1.308	0.357	1.218	1.314	0.101	1.213	1.361	0.11
#12, "Red"	METTL17	5.39	5.307	0.324	5.37	5.293	0.588	5.304	5.283	0.668
#12, "Red"	METTL19	3.617	3.602	0.998	3.615	3.606	0.903	3.617	3.613	0.698
#12, "Red"	METTL3	4.315	4.399	0.139	4.39	4.353	0.573	4.371	4.376	0.798
#12, "Red"	MFSD8	3.1	3.107	0.321	3.093	3.087	0.774	3.063	3.086	0.568
#12, "Red"	MGEA5	7.02	7.177	0.013	6.944	7.088	0.023	6.974	7.201	0.012
#12, "Red"	MIAT	3.662	3.484	0.746	3.359	3.472	0.955	3.497	3.379	0.934
#12, "Red"	MIB2	6.016	6.048	0.779	6.009	5.988	0.807	5.987	5.983	0.921
#12, "Red"	MICAL1	6.886	6.926	0.33	6.865	6.966	0.033	6.844	6.932	0.021
#12, "Red"	MINK1	6.605	6.725	0.012	6.615	6.726	0.228	6.649	6.73	0.056
#12, "Red"	MIR3064	6.763	6.715	0.379	6.735	6.767	0.741	6.793	6.781	0.607
#12, "Red"	MIR5047	7.442	7.482	0.842	7.451	7.567	0.368	7.533	7.542	0.757
#12, "Red"	MLL4	6.209	6.271	0.026	6.232	6.257	0.372	6.204	6.273	0.288
#12, "Red"	MLLT10	5.773	5.793	0.122	5.753	5.775	0.294	5.736	5.718	0.978
#12, "Red"	MMS19	5.473	5.539	0.192	5.456	5.513	0.229	5.468	5.531	0.084
#12, "Red"	MPHOSPH10	5.43	5.379	0.295	5.426	5.445	0.642	5.437	5.385	0.271
#12, "Red"	MPHOSPH8	6.127	6.204	0.039	6.136	6.141	0.464	6.094	6.176	0.079
#12, "Red"	MPPE1	4.866	4.87	0.602	4.899	4.866	0.268	4.841	4.835	0.757
#12, "Red"	MRE11A	4.195	4.237	0.111	4.23	4.215	0.704	4.206	4.229	0.721
#12, "Red"	MRPL39	4.073	4.138	0.492	4.075	4.118	0.289	4.12	4.122	0.909
#12, "Red"	MRPL45P2	0.517	0.563	0.821	0.575	0.504	0.726	0.561	0.453	0.108
#12, "Red"	MRRF	4.22	4.244	0.43	4.256	4.243	0.509	4.237	4.246	0.925
#12, "Red"	MSH5	2.493	2.455	0.789	2.542	2.529	0.968	2.453	2.469	0.698
#12, "Red"	MSH5-C6orf26	0.898	0.886	0.631	0.843	0.927	0.465	0.867	0.889	0.532
#12, "Red"	MSL1	7.173	7.186	0.982	7.205	7.168	0.136	7.173	7.15	0.178
#12, "Red"	MSL3	5.541	5.553	0.37	5.527	5.616	0.059	5.505	5.575	0.027
#12, "Red"	MST1	0.001	-0.006	0.479	-0.029	0.037	0.291	-0.23	-0.075	0.499
#12, "Red"	MST1P2	-1.379	-1.102	0.127	-1.363	-1.231	0.042	-1.608	-1.338	0.096
#12, "Red"	MSTO1	1.5	1.537	0.464	1.509	1.539	0.772	1.508	1.566	0.178
#12, "Red"	MSTO2P	0.801	0.807	0.181	0.609	0.722	0.587	0.493	0.76	0.057
#12, "Red"	MTA1	6.043	6.066	0.381	6.041	6.033	0.658	6.008	6.035	0.544
#12, "Red"	MTG1	4.312	4.328	0.505	4.319	4.282	0.275	4.326	4.301	0.208
#12, "Red"	MTMR1	5.281	5.298	0.421	5.345	5.315	0.335	5.384	5.334	0.09
#12, "Red"	MTOR	5.51	5.517	0.636	5.504	5.501	0.642	5.493	5.542	0.337
#12, "Red"	MTR	4.629	4.752	0.004	4.665	4.742	0.234	4.66	4.768	0.04
#12, "Red"	MTRF1	3.338	3.363	0.282	3.384	3.403	0.333	3.289	3.363	0.026
#12, "Red"	MTRNR2L8	0.343	0.324	0.796	0.311	0.301	0.668	0.263	0.334	0.653
#12, "Red"	MUC20	0.137	-0.098	0.518	-0.065	-0.198	0.535	-0.352	-0.254	0.681
#12, "Red"	MUM1	4.053	4.078	0.808	4.029	4.057	0.163	4.011	4.083	0.056
#12, "Red"	MUTYH	4.052	4.087	0.639	4.064	4.065	0.772	4.053	4.043	0.293
#12, "Red"	MYBPC3	-0.398	-0.445	0.831	-0.638	-0.24	0.204	-0.512	-0.595	0.324
#12, "Red"	MYCBP2	7.177	7.221	0.097	7.184	7.187	0.601	7.208	7.242	0.395
#12, "Red"	MYH3	1.08	1.144	0.401	1.066	1.217	0.475	0.913	1.129	0.137
#12, "Red"	MYH7B	-0.422	-0.377	0.125	-0.541	-0.39	0.175	-0.537	-0.396	0.337
#12, "Red"	MYO15B	4.905	4.787	0.587	4.988	4.854	0.728	4.808	4.83	0.605
#12, "Red"	MYO19	3.351	3.377	0.519	3.378	3.381	0.509	3.396	3.392	0.634
#12, "Red"	MYO9B	7.735	7.667	0.025	7.694	7.662	0.493	7.677	7.661	0.428
#12, "Red"	MYOM1	1.816	1.811	0.946	1.761	1.781	0.946	1.8	1.846	0.392
#12, "Red"	MYSM1	5.193	5.232	0.253	5.241	5.254	0.438	5.195	5.226	0.463
#12, "Red"	MZF1	4.151	4.175	0.721	4.138	4.132	0.85	4.127	4.121	0.968
#12, "Red"	NAA10	5.734	5.789	0	5.714	5.783	0.001	5.73	5.769	0.007
#12, "Red"	NAA16	4.665	4.691	0.333	4.662	4.658	0.233	4.551	4.645	0.223
#12, "Red"	NAA40	4.002	4.022	0.141	4.026	4.033	0.991	4.044	4.087	0.444
#12, "Red"	NAP1L4	7.017	7.1	0.204	7.067	7.088	0.907	7.044	7.05	0.934
#12, "Red"	NARF	5.842	5.902	0.582	5.892	5.913	0.645	5.841	5.885	0.403
#12, "Red"	NASP	5.967	5.944	0.796	5.997	6.005	0.558	5.952	5.972	0.236
#12, "Red"	NBEAL2	7.164	7.062	0.072	7.147	7.07	0.152	7.15	7.088	0.528
#12, "Red"	NBPF16	0.436	0.465	0.525	0.405	0.538	0.716	0.325	0.358	0.495
#12, "Red"	NCAPD3	4.461	4.461	0.496	4.472	4.468	0.311	4.514	4.49	0.082
#12, "Red"	NCRNA00174	1.217	1.3	0.093	1.213	1.19	0.615	1.088	1.244	0.064
#12, "Red"	NCRNA00287	1.706	1.853	0.117	1.517	1.66	0.168	1.574	1.712	0.069
#12, "Red"	NDOR1	5.108	5.067	0.598	5.075	5.092	0.508	5.028	5.084	0.185
#12, "Red"	NDUFS3	5.699	5.658	0.198	5.696	5.684	0.648	5.691	5.701	0.857
#12, "Red"	NEB	-0.424	-0.516	0.375	-0.441	-0.537	0.173	-0.352	-0.589	0.145
#12, "Red"	NEMF	5.515	5.618	0.102	5.551	5.627	0.217	5.505	5.608	0.145
#12, "Red"	NEURL4	4.353	4.331	0.334	4.303	4.317	0.522	4.271	4.357	0.121
#12, "Red"	NFATC2IP	5.709	5.732	0.481	5.708	5.732	0.723	5.707	5.71	0.561
#12, "Red"	NFX1	5.181	5.241	0.033	5.144	5.199	0.1	5.147	5.201	0.011
#12, "Red"	NIPBL	6.546	6.582	0.19	6.57	6.582	0.485	6.548	6.607	0.154
#12, "Red"	NISCH	6.22	6.233	0.461	6.194	6.229	0.233	6.196	6.206	0.222
#12, "Red"	NKPD1	-1.33	-1.35	0.842	-1.443	-1.33	0.072	-1.542	-1.354	0.016
#12, "Red"	NKTR	4.952	5.144	0.386	4.907	5.116	0.305	4.8	5.054	0.312
#12, "Red"	NLRC3	5.71	5.854	0.137	5.833	5.812	0.993	5.859	5.878	0.964
#12, "Red"	NLRC5	7.214	7.293	0.193	7.199	7.25	0.456	7.265	7.248	0.998
#12, "Red"	NME3	5.998	6.031	0.075	5.989	5.975	0.928	5.962	5.989	0.382
#12, "Red"	NOL8	4.533	4.559	0.192	4.5	4.55	0.335	4.498	4.553	0.12
#12, "Red"	NOM1	4.306	4.325	0.775	4.304	4.316	0.488	4.284	4.333	0.082
#12, "Red"	NOP14	6.119	6.173	0.034	6.135	6.175	0.038	6.156	6.177	0.079
#12, "Red"	NOP58	6.607	6.754	0.063	6.602	6.741	0.048	6.619	6.651	0.165
#12, "Red"	NOXA1	3.612	3.659	0.27	3.552	3.697	0.08	3.437	3.615	0.217
#12, "Red"	NPFF	0.136	0.263	0.9	-0.013	0.147	0.546	-0.02	0.015	0.821
#12, "Red"	NPHP3	3.992	4.03	0.558	4.029	4.003	0.817	3.935	4.026	0.559
#12, "Red"	NPIP	-0.222	0.273	0.036	-0.078	0.094	0.257	-0.067	0.064	0.308
#12, "Red"	NPIPL3	-0.812	-0.625	0.309	-0.822	-0.692	0.326	-0.858	-0.69	0.175
#12, "Red"	NPR2	0.082	0.177	0.153	0.099	0.168	0.241	0	0.104	0.342
#12, "Red"	NPRL2	4.423	4.45	0.505	4.452	4.446	0.472	4.433	4.447	0.995
#12, "Red"	NRIP2	2.714	2.77	0.485	2.568	2.72	0.157	2.609	2.682	0.193
#12, "Red"	NRN1L	-0.076	-0.041	0.453	-0.133	-0.047	0.308	-0.09	-0.032	0.227
#12, "Red"	NSMCE4A	5.437	5.417	0.693	5.459	5.385	0.304	5.401	5.408	0.564
#12, "Red"	NSRP1	5.343	5.411	0.147	5.357	5.394	0.159	5.365	5.368	0.354
#12, "Red"	NSUN5P1	1.645	1.683	0.239	1.549	1.697	0.101	1.526	1.62	0.173
#12, "Red"	NSUN5P2	1.582	1.714	0.088	1.602	1.622	0.371	1.479	1.589	0.15
#12, "Red"	NT5C	5.519	5.508	0.698	5.506	5.527	0.838	5.499	5.486	0.726
#12, "Red"	NTN5	-0.127	0.025	0.694	-0.089	-0.059	0.265	-0.331	-0.023	0.115
#12, "Red"	NUMA1	7.628	7.682	0.018	7.627	7.656	0.238	7.62	7.661	0.178
#12, "Red"	NUMBL	2.473	2.504	0.253	2.467	2.477	0.819	2.472	2.434	0.609
#12, "Red"	NUP205	5.258	5.352	0.01	5.255	5.305	0.159	5.279	5.301	0.154
#12, "Red"	NUP85	4.575	4.492	0.553	4.589	4.526	0.634	4.574	4.584	0.902
#12, "Red"	NUP88	5.867	5.925	0.17	5.911	5.913	0.461	5.892	5.893	0.42
#12, "Red"	NUP98	6.151	6.216	0.093	6.142	6.208	0.086	6.139	6.206	0.037
#12, "Red"	NVL	4.578	4.66	0.27	4.636	4.639	0.714	4.584	4.619	0.615
#12, "Red"	ODF2L	3.545	3.679	0.056	3.575	3.666	0.305	3.533	3.542	0.532
#12, "Red"	OFD1	4.917	5.085	0.003	4.911	5.015	0.132	4.886	4.976	0.07
#12, "Red"	OGT	6.11	6.238	0.314	6.045	6.17	0.286	6.084	6.243	0.128
#12, "Red"	ORAOV1	4.411	4.363	0.753	4.382	4.3	0.175	4.368	4.376	0.863
#12, "Red"	ORC2	4.163	4.201	0.031	4.193	4.22	0.424	4.177	4.233	0.08
#12, "Red"	OSBPL7	4.543	4.565	0.743	4.622	4.516	0.381	4.565	4.501	0.313
#12, "Red"	OSGEP	5.082	5.081	0.786	5.115	5.081	0.408	5.078	5.122	0.205
#12, "Red"	OTUD3	3.498	3.537	0.281	3.438	3.477	0.546	3.426	3.419	0.538
#12, "Red"	P4HTM	4.433	4.455	0.4	4.421	4.407	0.777	4.418	4.427	0.593
#12, "Red"	PABPC1L	2.007	2.133	0.265	1.974	2.128	0.124	1.851	2.052	0.149
#12, "Red"	PAIP2	8.03	8.019	0.609	8.027	8.024	0.699	8.035	8.014	0.81
#12, "Red"	PAN2	4.135	4.14	0.461	4.131	4.153	0.222	4.039	4.133	0.047
#12, "Red"	PANK4	4.832	4.89	0.925	4.964	4.858	0.006	4.911	4.889	0.311
#12, "Red"	PAQR6	0.261	0.143	0.546	0.11	0.148	1	0.062	0.143	0.698
#12, "Red"	PARP12	5.544	5.553	0.282	5.509	5.557	0.189	5.479	5.551	0.095
#12, "Red"	PARP2	3.452	3.412	0.28	3.455	3.428	0.094	3.422	3.404	0.062
#12, "Red"	PARP6	6.399	6.47	0.233	6.398	6.454	0.39	6.371	6.354	0.781
#12, "Red"	PBX4	2.533	2.633	0.129	2.469	2.569	0.156	2.475	2.5	0.699
#12, "Red"	PCGF1	4.249	4.241	0.55	4.285	4.221	0.441	4.212	4.24	0.718
#12, "Red"	PCM1	6.368	6.376	0.287	6.354	6.396	0.233	6.38	6.402	0.258
#12, "Red"	PCNT	4.611	4.578	0.64	4.589	4.603	0.944	4.606	4.633	0.887
#12, "Red"	PCOLCE	1.563	1.515	0.723	1.537	1.471	0.131	1.538	1.47	0.096
#12, "Red"	PCP2	0.97	0.823	0.273	0.816	0.774	0.684	0.732	0.842	0.102
#12, "Red"	PCSK4	0.223	0.331	0.293	0.254	0.229	0.911	0.12	0.376	0.021
#12, "Red"	PCSK7	6.34	6.388	0.476	6.329	6.37	0.868	6.354	6.368	0.553
#12, "Red"	PDXDC2P	1.84	1.989	0.441	1.77	1.892	0.556	1.745	1.861	0.482
#12, "Red"	PEX1	4.131	4.228	0.046	4.188	4.195	0.496	4.118	4.199	0.212
#12, "Red"	PFDN5	9.675	9.682	0.279	9.669	9.643	0.748	9.636	9.649	0.918
#12, "Red"	PGBD4	1.455	1.562	0.493	1.547	1.497	0.666	1.516	1.511	0.748
#12, "Red"	PGM3	2.673	2.699	0.528	2.647	2.67	0.333	2.617	2.683	0.047
#12, "Red"	PHF1	6.738	6.912	0.004	6.784	6.902	0.058	6.78	6.879	0.059
#12, "Red"	PIDD	4.524	4.453	0.686	4.455	4.482	0.446	4.378	4.408	0.387
#12, "Red"	PIGG	4.778	4.789	0.624	4.775	4.753	0.502	4.751	4.773	0.671
#12, "Red"	PIH1D1	5.906	5.958	0.021	5.873	5.92	0.468	5.885	5.933	0.031
#12, "Red"	PIK3C3	5.564	5.617	0.007	5.559	5.626	0.051	5.61	5.641	0.01
#12, "Red"	PIKFYVE	5.641	5.645	0.87	5.608	5.629	0.826	5.635	5.637	0.944
#12, "Red"	PILRB	5.056	5.078	0.247	5.048	5.07	0.505	4.96	5	0.242
#12, "Red"	PKD1P1	0.995	1.03	0.616	0.929	1.054	0.442	0.947	0.976	0.905
#12, "Red"	PLA2G4B	4.132	4.283	0.398	4.119	4.183	0.61	4.048	4.163	0.284
#12, "Red"	PLA2G6	3.944	4.076	0.044	4	4.026	0.282	3.929	4.007	0.324
#12, "Red"	PLCB2	7.537	7.458	0.615	7.468	7.481	0.966	7.448	7.483	0.75
#12, "Red"	PLCD1	4.17	4.311	0.054	4.217	4.261	0.351	4.213	4.256	0.343
#12, "Red"	PLEKHH2	-1.771	-1.261	0.002	-1.958	-1.294	0.001	-2.043	-1.474	0.001
#12, "Red"	PLEKHM1P	4.297	4.304	0.905	4.306	4.323	0.987	4.265	4.302	0.327
#12, "Red"	PLXNA3	3.689	3.849	0.014	3.616	3.716	0.167	3.653	3.782	0.09
#12, "Red"	PMEL	-0.981	-0.944	0.854	-1.074	-0.984	0.193	-1.106	-0.919	0.25
#12, "Red"	PMPCA	5.117	5.1	0.279	5.105	5.124	0.787	5.123	5.125	0.204
#12, "Red"	PMS2	3.574	3.627	0.253	3.575	3.594	0.282	3.59	3.609	0.452
#12, "Red"	PMS2CL	3.173	3.126	0.767	3.152	3.132	0.831	3.111	3.09	0.496
#12, "Red"	PNISR	6.73	6.749	0.628	6.694	6.695	0.887	6.645	6.613	0.587
#12, "Red"	PNKP	5.665	5.752	0.106	5.672	5.725	0.498	5.662	5.725	0.401
#12, "Red"	PNMA3	0.824	0.965	0.257	0.972	0.882	0.364	0.771	0.856	0.315
#12, "Red"	POGZ	5.822	5.907	0.011	5.846	5.886	0.145	5.787	5.858	0.015
#12, "Red"	POLE	3.876	3.914	0.178	3.829	3.925	0.092	3.86	3.94	0.057
#12, "Red"	POLG	6.11	6.124	0.991	6.121	6.113	0.322	6.179	6.189	0.748
#12, "Red"	POLI	3.038	3	0.593	3.006	3.037	0.919	2.92	3.002	0.446
#12, "Red"	POLM	5.098	5.126	0.222	5.078	5.092	0.805	5.06	5.097	0.51
#12, "Red"	POLN	-0.447	-0.374	0.159	-0.413	-0.365	0.07	-0.422	-0.338	0.067
#12, "Red"	POLR2B	6.818	6.781	0.165	6.796	6.776	0.351	6.853	6.81	0.09
#12, "Red"	POLR2J4	1.788	1.753	0.509	1.745	1.783	0.626	1.686	1.725	0.209
#12, "Red"	POLR3A	4.213	4.257	0.159	4.259	4.262	0.733	4.26	4.268	0.391
#12, "Red"	POLR3D	4.361	4.399	0.064	4.387	4.389	0.615	4.379	4.418	0.392
#12, "Red"	POLR3F	3.894	3.842	0.295	3.81	3.855	0.111	3.849	3.82	0.324
#12, "Red"	POLRMT	5.24	5.257	0.097	5.219	5.218	0.55	5.235	5.256	0.745
#12, "Red"	POMT1	3.736	3.793	0.381	3.728	3.789	0.168	3.748	3.761	0.124
#12, "Red"	POPDC2	1.128	1.201	0.265	1.173	1.126	0.921	1.073	1.187	0.222
#12, "Red"	PPIG	6.676	6.716	0.094	6.68	6.733	0.112	6.655	6.736	0.048
#12, "Red"	PPOX	3.488	3.48	0.84	3.474	3.463	0.875	3.486	3.485	0.909
#12, "Red"	PPP1R12A	6.389	6.397	0.321	6.358	6.379	0.407	6.425	6.426	0.519
#12, "Red"	PPP1R12B	3.491	3.466	0.327	3.492	3.468	0.386	3.466	3.435	0.328
#12, "Red"	PPP1R12C	7.409	7.403	0.826	7.467	7.421	0.694	7.441	7.404	0.207
#12, "Red"	PPP1R16A	4.152	4.124	0.782	4.136	4.133	0.826	4.117	4.099	0.738
#12, "Red"	PPP1R3E	2.158	2.301	0.031	2.118	2.262	0.233	2.078	2.173	0.082
#12, "Red"	PPWD1	5.56	5.739	0.002	5.621	5.672	0.25	5.552	5.678	0.045
#12, "Red"	PRDM15	2.974	2.979	0.479	2.944	2.947	0.822	2.901	2.958	0.309
#12, "Red"	PRH1-PRR4	2.033	2.109	0.054	1.981	2.116	0.277	2.031	2.119	0.37
#12, "Red"	PRMT7	4.54	4.647	0.076	4.605	4.575	0.895	4.555	4.57	0.45
#12, "Red"	PROCA1	1.946	1.96	0.433	1.945	1.86	0.365	1.97	1.915	0.701
#12, "Red"	PRPF3	5.405	5.573	0.14	5.316	5.485	0.108	5.354	5.527	0.077
#12, "Red"	PRPF38B	6.555	6.602	0.24	6.591	6.582	0.5	6.518	6.535	0.261
#12, "Red"	PRPF39	5.24	5.321	0.238	5.258	5.309	0.33	5.187	5.234	0.368
#12, "Red"	PRPF4B	5.81	5.803	0.559	5.743	5.832	0.242	5.751	5.813	0.166
#12, "Red"	PRR3	3.374	3.41	0.248	3.333	3.424	0.002	3.356	3.4	0.059
#12, "Red"	PRSS27	-0.25	-0.35	0.482	-0.29	-0.341	0.626	-0.438	-0.273	0.182
#12, "Red"	PRSS53	1.78	1.9	0.165	1.875	1.9	0.741	1.876	1.913	0.489
#12, "Red"	PSIMCT-1	3.316	3.327	0.414	3.306	3.331	0.174	3.296	3.308	0.324
#12, "Red"	PSMA3	6.29	6.283	0.925	6.264	6.276	0.552	6.285	6.277	0.907
#12, "Red"	PSMB4	8.087	8.095	0.247	8.073	8.092	0.306	8.094	8.118	0.46
#12, "Red"	PSMC3IP	0.416	0.408	0.62	0.518	0.487	0.24	0.513	0.437	0.157
#12, "Red"	PSMC6	4.524	4.512	0.889	4.539	4.502	0.793	4.536	4.541	0.655
#12, "Red"	PSPC1	6.191	6.175	0.636	6.172	6.165	0.696	6.137	6.122	0.588
#12, "Red"	PSTPIP1	7.352	7.36	0.51	7.335	7.318	0.64	7.36	7.362	0.939
#12, "Red"	PTCD3	4.505	4.589	0.117	4.499	4.554	0.213	4.486	4.551	0.095
#12, "Red"	PTOV1	6.308	6.4	0.006	6.275	6.37	0.022	6.298	6.399	0.011
#12, "Red"	PYROXD2	2.53	2.521	0.803	2.504	2.404	0.306	2.563	2.459	0.278
#12, "Red"	QPCTL	3.247	3.192	0.311	3.202	3.203	0.74	3.193	3.189	0.526
#12, "Red"	QRICH2	0.632	0.67	0.251	0.572	0.655	0.268	0.508	0.653	0.084
#12, "Red"	QTRT1	4.359	4.398	0.499	4.387	4.39	0.964	4.336	4.392	0.196
#12, "Red"	RAB11FIP3	4.743	4.781	0.249	4.761	4.778	0.852	4.798	4.784	0.602
#12, "Red"	RAB3GAP2	5.003	5.046	0.128	5.059	5.029	0.612	5.052	5.065	0.454
#12, "Red"	RABEP1	6.054	6.14	0.056	6.049	6.116	0.1	6.062	6.11	0.192
#12, "Red"	RABEP2	5.315	5.315	0.408	5.316	5.349	0.519	5.306	5.333	0.852
#12, "Red"	RABGGTB	6.064	6.277	0.193	6.117	6.306	0.056	6.13	6.214	0.123
#12, "Red"	RAD52	3.269	3.304	0.217	3.33	3.3	0.245	3.249	3.269	0.708
#12, "Red"	RALGAPB	5.609	5.608	0.259	5.605	5.607	0.98	5.628	5.627	0.911
#12, "Red"	RAN	7.006	7.067	0.031	7.015	7.066	0.058	7.021	7.061	0.07
#12, "Red"	RANGAP1	6.452	6.53	0.053	6.473	6.517	0.101	6.483	6.538	0.058
#12, "Red"	RARS2	5.359	5.317	0.647	5.347	5.328	0.591	5.32	5.341	0.724
#12, "Red"	RASA4P	2.692	2.843	0.019	2.623	2.829	0.038	2.69	2.733	0.141
#12, "Red"	RASGRP2	7.969	8.092	0.107	8.004	8.071	0.237	7.942	8.061	0.167
#12, "Red"	RBM17	6.237	6.201	0.333	6.221	6.203	0.807	6.169	6.163	0.877
#12, "Red"	RBM44	0.249	0.126	0.95	0.199	0.188	0.781	0.175	0.046	0.711
#12, "Red"	RBM5	6.842	6.962	0.181	6.856	6.979	0.234	6.898	7.008	0.12
#12, "Red"	RBM6	6.886	6.899	0.419	6.84	6.912	0.696	6.835	6.916	0.306
#12, "Red"	RCN3	2.914	2.953	0.402	2.96	3.007	0.733	2.885	2.925	0.577
#12, "Red"	RDH13	3.058	3.264	0.01	3.145	3.209	0.132	3.113	3.226	0.056
#12, "Red"	RECQL4	2.26	2.242	0.709	2.237	2.262	0.522	2.194	2.194	0.932
#12, "Red"	RELL2	3.261	3.142	0.252	3.283	3.251	0.728	3.247	3.171	0.448
#12, "Red"	REV1	5.163	5.159	0.977	5.156	5.173	0.602	5.11	5.154	0.666
#12, "Red"	RFC1	5.795	5.796	0.678	5.772	5.809	0.12	5.767	5.793	0.796
#12, "Red"	RGL2	5.817	5.824	0.581	5.805	5.783	0.642	5.764	5.754	0.655
#12, "Red"	RGL4	3.705	3.889	0.403	3.755	3.775	0.93	3.697	3.829	0.302
#12, "Red"	RHOT2	6.546	6.563	0.521	6.564	6.523	0.781	6.518	6.525	0.483
#12, "Red"	RHPN1	2.958	3.257	0.02	2.983	3.175	0.029	2.905	3.074	0.025
#12, "Red"	RIC3	0.586	0.501	0.445	0.384	0.48	0.39	0.238	0.441	0.184
#12, "Red"	RINT1	4.046	4.116	0.214	4.035	4.166	0.16	4.058	4.132	0.434
#12, "Red"	RNF10	7.625	7.628	0.748	7.628	7.629	0.964	7.625	7.625	0.525
#12, "Red"	RNF123	5.195	5.218	0.176	5.223	5.194	0.283	5.203	5.205	0.655
#12, "Red"	RNF207	0.407	0.298	0.879	0.453	0.363	0.628	0.437	0.214	0.936
#12, "Red"	RNF34	5.32	5.383	0.035	5.34	5.394	0.233	5.371	5.414	0.544
#12, "Red"	RNPC3	3.645	3.584	0.233	3.598	3.622	0.743	3.521	3.584	0.826
#12, "Red"	RPAIN	4.661	4.616	0.319	4.675	4.682	0.644	4.616	4.653	0.444
#12, "Red"	RPL32P3	2.874	2.868	0.977	2.862	2.931	0.307	2.769	2.903	0.071
#12, "Red"	RRAGB	3.836	3.79	0.127	3.83	3.771	0.18	3.79	3.705	0.187
#12, "Red"	RRN3P1	1.82	2.162	0.087	1.83	2.109	0.085	1.773	1.967	0.177
#12, "Red"	RRP1	4.603	4.676	0.05	4.613	4.674	0.352	4.636	4.693	0.107
#12, "Red"	RRP7B	2.124	2.317	0.208	2.213	2.286	0.407	2.026	2.217	0.251
#12, "Red"	RRP9	4.208	4.223	0.157	4.198	4.211	0.719	4.185	4.232	0.261
#12, "Red"	RTEL1	3.691	3.717	0.758	3.626	3.721	0.508	3.672	3.744	0.284
#12, "Red"	RTEL1-TNFRSF6B	1.285	1.35	0.658	1.293	1.409	0.337	1.343	1.415	0.197
#12, "Red"	RUFY2	2.837	2.813	0.986	2.825	2.816	0.442	2.798	2.779	0.314
#12, "Red"	RXRB	5.89	5.933	0.059	5.944	5.916	0.509	5.89	5.929	0.28
#12, "Red"	RYR3	-1.542	-1.592	0.835	-1.608	-1.608	0.798	-1.657	-1.613	0.341
#12, "Red"	SAAL1	3.884	3.869	0.397	3.867	3.831	0.25	3.882	3.833	0.095
#12, "Red"	SAFB	6.311	6.389	0.123	6.341	6.398	0.424	6.335	6.4	0.093
#12, "Red"	SAP25	4.212	4.319	0.175	4.245	4.319	0.241	4.108	4.306	0.147
#12, "Red"	SART3	5.658	5.706	0.102	5.665	5.702	0.561	5.704	5.732	0.465
#12, "Red"	SCAND2	3.617	3.644	0.762	3.626	3.637	0.723	3.587	3.582	0.857
#12, "Red"	SCARNA12	1.922	1.978	0.582	1.901	1.992	0.989	1.946	1.866	0.849
#12, "Red"	SCFD1	5.831	5.943	0.047	5.867	5.936	0.334	5.883	5.968	0.046
#12, "Red"	SCNN1D	1.076	1.288	0.208	1.135	1.254	0.204	0.972	1.237	0.054
#12, "Red"	SDHAP1	2.501	2.526	0.639	2.477	2.47	0.857	2.39	2.409	0.828
#12, "Red"	SDHAP2	2.164	2.099	0.601	2.195	2.005	0.872	2.081	2.044	0.891
#12, "Red"	SDHAP3	1.42	1.553	0.398	1.481	1.528	0.483	1.401	1.518	0.528
#12, "Red"	SEC31B	1.922	2.295	0.408	1.899	2.028	0.366	1.919	2.078	0.152
#12, "Red"	SECISBP2	6.104	6.174	0.092	6.117	6.162	0.268	6.039	6.101	0.181
#12, "Red"	SELO	5.844	5.878	0.577	5.861	5.902	0.377	5.837	5.897	0.193
#12, "Red"	SEMA6A	-0.096	-0.044	0.411	-0.047	-0.051	0.787	-0.192	-0.139	0.264
#12, "Red"	SENP5	4.678	4.643	0.144	4.66	4.646	0.379	4.672	4.6	0.004
#12, "Red"	SENP7	5.703	5.836	0.001	5.615	5.807	0.018	5.653	5.758	0.008
#12, "Red"	SEPSECS	3.303	3.276	0.46	3.287	3.304	0.75	3.271	3.301	0.826
#12, "Red"	SERHL2	-0.463	-0.278	0.142	-0.476	-0.383	0.386	-0.502	-0.363	0.359
#12, "Red"	SETD2	6.902	6.892	0.821	6.901	6.864	0.161	6.884	6.857	0.15
#12, "Red"	SETD4	2.434	2.416	0.77	2.454	2.433	0.656	2.395	2.421	0.479
#12, "Red"	SETD5	6.312	6.334	0.141	6.285	6.283	0.64	6.267	6.29	0.704
#12, "Red"	SETD6	3.222	3.232	0.515	3.243	3.224	0.721	3.211	3.191	0.902
#12, "Red"	SF3B1	8.56	8.554	0.278	8.513	8.606	0.149	8.505	8.589	0.173
#12, "Red"	SFI1	5.07	5.208	0.027	5.066	5.191	0.058	5.002	5.136	0.109
#12, "Red"	SFSWAP	5.89	5.912	0.767	5.855	5.927	0.151	5.86	5.905	0.364
#12, "Red"	SGSM2	4.902	4.945	0.132	4.927	4.967	0.184	4.844	4.957	0.049
#12, "Red"	SGSM3	5.874	5.951	0.025	5.87	5.902	0.257	5.841	5.896	0.011
#12, "Red"	SHPRH	3.501	3.52	0.286	3.51	3.511	0.757	3.518	3.524	0.486
#12, "Red"	SIN3B	5.391	5.385	0.828	5.395	5.41	0.528	5.373	5.399	0.141
#12, "Red"	SIRT7	5.615	5.618	0.854	5.602	5.675	0.133	5.594	5.675	0.071
#12, "Red"	SKIV2L	5.199	5.219	0.596	5.169	5.209	0.775	5.175	5.21	0.204
#12, "Red"	SLC11A2	3.889	3.823	0.573	3.896	3.91	0.576	3.813	3.872	0.314
#12, "Red"	SLC14A1	1.529	1.518	0.741	1.514	1.41	0.258	1.571	1.41	0.342
#12, "Red"	SLC15A2	1.798	1.785	0.565	1.616	1.71	0.35	1.553	1.732	0.089
#12, "Red"	SLC24A1	2.807	2.803	0.998	2.778	2.771	0.886	2.757	2.772	0.984
#12, "Red"	SLC25A45	4.583	4.701	0.015	4.601	4.652	0.237	4.538	4.636	0.108
#12, "Red"	SLC26A11	4.789	4.857	0.136	4.861	4.833	0.864	4.75	4.837	0.236
#12, "Red"	SLC4A5	2.688	2.802	0.032	2.679	2.866	0	2.656	2.836	0.001
#12, "Red"	SLC6A16	1.846	1.911	0.444	1.894	1.878	0.647	1.896	1.831	0.428
#12, "Red"	SLC9A5	-0.936	-0.93	0.488	-0.922	-0.855	0.395	-0.845	-0.969	0.201
#12, "Red"	SLFN12L	4.236	4.411	0.021	4.309	4.314	0.694	4.302	4.343	0.767
#12, "Red"	SLFN13	3.891	3.992	0.267	3.943	3.932	0.658	3.972	3.913	0.779
#12, "Red"	SLTM	6.673	6.674	0.93	6.696	6.659	0.316	6.67	6.676	0.372
#12, "Red"	SLX1B-SULT1A4	-0.847	-0.903	0.927	-0.782	-0.941	0.584	-1.064	-0.863	0.048
#12, "Red"	SMARCAD1	4.846	4.905	0.032	4.876	4.882	0.486	4.894	4.902	0.469
#12, "Red"	SMC4	4.862	4.846	0.631	4.867	4.888	0.863	4.89	4.874	0.966
#12, "Red"	SMCHD1	7.615	7.73	0.001	7.615	7.683	0.02	7.608	7.691	0.019
#12, "Red"	SMG1	6.698	6.719	0.562	6.762	6.682	0.074	6.746	6.73	0.257
#12, "Red"	SMNDC1	6.272	6.297	0.411	6.294	6.284	0.765	6.27	6.28	0.978
#12, "Red"	SMURF2	5.287	5.324	0.372	5.34	5.268	0.37	5.288	5.244	0.365
#12, "Red"	SMYD4	4.035	4.079	0.167	4.07	4.094	0.444	4.083	4.092	0.655
#12, "Red"	SNAPC4	4.249	4.272	0.493	4.257	4.273	0.391	4.231	4.241	0.442
#12, "Red"	SNED1	2.836	2.658	0.019	2.938	2.722	0.046	2.79	2.647	0.084
#12, "Red"	SNORA62	2.518	2.551	0.446	2.513	2.524	0.753	2.488	2.611	0.243
#12, "Red"	SNORD35A	4.776	4.772	0.836	4.846	4.72	0.246	4.681	4.74	0.758
#12, "Red"	SNORD35B	5.479	5.513	0.962	5.449	5.397	0.43	5.455	5.425	0.74
#12, "Red"	SNRNP200	7.294	7.325	0.4	7.307	7.313	0.939	7.313	7.333	0.639
#12, "Red"	SNRNP40	5.271	5.337	0.072	5.244	5.32	0.022	5.319	5.345	0.089
#12, "Red"	SNRNP70	7.317	7.378	0.283	7.297	7.387	0.199	7.274	7.398	0.173
#12, "Red"	SP140L	5.69	5.689	0.118	5.685	5.733	0.457	5.665	5.707	0.233
#12, "Red"	SPDYE6	-0.794	-0.711	0.9	-0.95	-0.706	0.364	-0.863	-0.884	0.923
#12, "Red"	SPG7	5.05	4.964	0.159	5.069	4.986	0.145	5.021	4.996	0.884
#12, "Red"	SPOP	6.363	6.417	0.026	6.382	6.394	0.588	6.349	6.427	0.076
#12, "Red"	SPPL2B	4.777	4.79	0.328	4.812	4.801	0.295	4.711	4.757	0.187
#12, "Red"	SPRN	1.539	1.483	0.395	1.5	1.596	0.681	1.529	1.536	0.859
#12, "Red"	SPSB3	6.388	6.39	0.425	6.367	6.355	0.953	6.346	6.335	0.986
#12, "Red"	SPTBN5	0.437	0.729	0.192	0.448	0.723	0.081	0.408	0.619	0.097
#12, "Red"	SRRM5	0.115	0.07	0.836	0.097	0.016	0.355	0.031	-0.005	0.582
#12, "Red"	SRRT	6.704	6.7	0.582	6.661	6.708	0.267	6.685	6.694	0.365
#12, "Red"	SRSF10	5.525	5.537	0.271	5.483	5.553	0.255	5.496	5.525	0.046
#12, "Red"	SRSF11	6.388	6.472	0.322	6.406	6.473	0.243	6.373	6.438	0.32
#12, "Red"	SRSF5	9.643	9.643	0.515	9.689	9.682	0.523	9.636	9.709	0.098
#12, "Red"	SS18L1	3.361	3.342	0.292	3.358	3.358	0.602	3.342	3.305	0.719
#12, "Red"	SSH3	3.969	3.915	0.018	3.987	3.889	0.002	4.001	3.89	0.005
#12, "Red"	SSPO	0.474	0.378	0.361	0.377	0.438	1	0.352	0.371	0.991
#12, "Red"	STAG3	-0.029	0.041	0.476	-0.131	0.048	0.23	-0.064	0.019	0.147
#12, "Red"	STARD9	2.69	2.662	0.331	2.616	2.668	0.828	2.694	2.677	0.977
#12, "Red"	STK10	8.223	8.218	0.864	8.23	8.205	0.407	8.25	8.244	0.537
#12, "Red"	STK25	6.418	6.459	0.135	6.455	6.414	0.235	6.459	6.427	0.647
#12, "Red"	STK36	2.696	2.689	0.941	2.652	2.668	0.991	2.681	2.651	0.565
#12, "Red"	STK38	7.722	7.773	0.031	7.754	7.782	0.831	7.745	7.797	0.325
#12, "Red"	STX2	4.792	4.804	0.515	4.747	4.761	0.982	4.725	4.728	0.666
#12, "Red"	STX4	5.793	5.803	0.139	5.81	5.818	0.54	5.77	5.852	0.05
#12, "Red"	SUGP2	4.818	4.837	0.607	4.711	4.77	0.629	4.728	4.751	0.358
#12, "Red"	SUN1	5.384	5.386	0.602	5.344	5.398	0.093	5.329	5.412	0.153
#12, "Red"	SUPT6H	6.685	6.694	0.312	6.689	6.671	0.674	6.663	6.707	0.138
#12, "Red"	SUZ12P	2.536	2.525	0.38	2.506	2.519	0.219	2.456	2.451	0.464
#12, "Red"	SYCP2	1.482	1.294	0.016	1.421	1.246	0.012	1.446	1.26	0.026
#12, "Red"	SYTL1	7.512	7.536	0.448	7.56	7.469	0.132	7.525	7.469	0.308
#12, "Red"	SZT2	4.813	4.795	0.637	4.789	4.777	0.671	4.773	4.835	0.452
#12, "Red"	TADA2A	3.744	3.807	0.996	3.825	3.788	0.898	3.878	3.852	0.432
#12, "Red"	TAF1	4.924	4.964	0.546	4.979	4.944	0.652	4.975	4.985	0.62
#12, "Red"	TAF1C	4.403	4.444	0.624	4.439	4.404	0.502	4.355	4.444	0.213
#12, "Red"	TAF1D	6.404	6.518	0.008	6.427	6.489	0.045	6.317	6.48	0.012
#12, "Red"	TAF1L	3.145	3.125	0.831	3.12	3.13	0.691	3.148	3.168	0.666
#12, "Red"	TAF8	5.065	5.075	0.621	5.052	5.089	0.449	5.105	5.053	0.344
#12, "Red"	TAMM41	3.959	4.046	0.025	3.966	4.045	0.008	3.926	4.049	0.006
#12, "Red"	TARBP1	4.239	4.289	0.442	4.247	4.263	0.55	4.24	4.216	0.978
#12, "Red"	TBC1D10C	8.145	8.213	0.262	8.242	8.094	0.613	8.176	8.184	0.966
#12, "Red"	TBC1D17	5.88	5.971	0.007	5.909	5.934	0.585	5.895	5.948	0.215
#12, "Red"	TBC1D3	-1.811	-1.634	0.018	-1.817	-1.651	0.071	-1.852	-1.662	0.025
#12, "Red"	TBRG1	5.266	5.203	0.11	5.238	5.247	0.532	5.208	5.21	0.741
#12, "Red"	TCF25	7.291	7.265	0.222	7.306	7.274	0.136	7.273	7.285	0.351
#12, "Red"	TCIRG1	8.424	8.316	0.146	8.316	8.378	0.957	8.351	8.344	0.796
#12, "Red"	TCOF1	5.105	5.162	0.072	5.154	5.14	0.996	5.146	5.188	0.178
#12, "Red"	TELO2	5.684	5.646	0.528	5.667	5.666	0.85	5.663	5.637	0.934
#12, "Red"	TEP1	5.377	5.252	0.601	5.337	5.301	0.429	5.3	5.327	0.77
#12, "Red"	TFAP2E	2.442	2.442	0.962	2.443	2.383	0.119	2.396	2.408	0.416
#12, "Red"	TGFB3	1.624	1.679	0.103	1.622	1.666	0.339	1.624	1.68	0.322
#12, "Red"	TGM1	0.206	0.044	0.784	0.133	0.054	0.529	0.022	0.01	0.907
#12, "Red"	TH1L	6.518	6.487	0.448	6.489	6.482	0.382	6.52	6.472	0.085
#12, "Red"	THOC1	4.429	4.558	0.139	4.404	4.568	0.205	4.394	4.532	0.226
#12, "Red"	THOC2	5.58	5.632	0.243	5.611	5.609	0.982	5.637	5.642	0.324
#12, "Red"	THSD1	-1.314	-1.342	0.902	-1.379	-1.387	0.526	-1.318	-1.338	0.944
#12, "Red"	THSD1P1	2.551	2.611	0.937	2.547	2.557	0.631	2.507	2.501	0.745
#12, "Red"	THUMPD2	3.639	3.648	0.698	3.586	3.662	0.212	3.6	3.641	0.886
#12, "Red"	TMC6	8.426	8.495	0.088	8.431	8.458	0.538	8.467	8.477	0.648
#12, "Red"	TMC8	8.271	8.321	0.061	8.291	8.304	0.5	8.271	8.285	0.587
#12, "Red"	TMCO6	3.699	3.759	0.186	3.704	3.729	0.07	3.65	3.764	0.008
#12, "Red"	TMEM161B	4.195	4.239	0.224	4.21	4.247	0.65	4.195	4.239	0.175
#12, "Red"	TMEM181	4.444	4.471	0.755	4.524	4.426	0.308	4.61	4.454	0.129
#12, "Red"	TMEM194A	3.268	3.333	0.046	3.332	3.335	0.826	3.343	3.407	0.178
#12, "Red"	TMEM44	0.415	0.492	0.358	0.429	0.438	0.467	0.489	0.467	0.609
#12, "Red"	TMEM81	1.218	1.364	0.063	1.321	1.368	0.957	1.364	1.478	0.115
#12, "Red"	TMOD4	0.698	0.768	0.585	0.698	0.783	0.254	0.632	0.7	0.241
#12, "Red"	TMPRSS6	-0.984	-0.993	0.665	-0.993	-1.058	0.971	-1.043	-1.04	0.838
#12, "Red"	TNFRSF25	5.313	5.606	0.006	5.394	5.581	0.123	5.201	5.447	0.088
#12, "Red"	TNK2	7.388	7.406	0.277	7.364	7.417	0.337	7.322	7.396	0.212
#12, "Red"	TNKS2	6.659	6.651	0.636	6.665	6.653	0.793	6.671	6.658	0.113
#12, "Red"	TNPO2	4.475	4.564	0.214	4.532	4.523	0.673	4.505	4.572	0.27
#12, "Red"	TOM1L2	4.36	4.487	0.004	4.325	4.43	0.003	4.319	4.452	0
#12, "Red"	TOP3B	4.144	4.11	0.716	4.175	4.132	0.713	4.106	4.139	0.333
#12, "Red"	TP53BP1	4.319	4.375	0.078	4.299	4.355	0.188	4.259	4.377	0.064
#12, "Red"	TP53I13	5.946	5.974	0.22	5.873	5.916	0.605	5.887	5.919	0.368
#12, "Red"	TPP2	5.812	5.927	0.057	5.882	5.896	0.383	5.853	5.944	0.136
#12, "Red"	TPR	6.595	6.613	0.547	6.565	6.63	0.746	6.593	6.598	0.37
#12, "Red"	TRABD	7.218	7.213	0.856	7.186	7.219	0.434	7.191	7.242	0.181
#12, "Red"	TRAF5	5.223	5.393	0.007	5.239	5.307	0.171	5.215	5.301	0.257
#12, "Red"	TRAP1	5.348	5.353	0.333	5.36	5.346	0.932	5.333	5.382	0.082
#12, "Red"	TREX2	0.922	1.068	0.059	0.932	1.004	0.35	0.979	1.051	0.262
#12, "Red"	TRIM17	-0.047	-0.16	0.4	-0.062	-0.238	0.076	0.094	-0.187	0.004
#12, "Red"	TRIM66	3.083	3.009	0.489	3.15	3.04	0.315	3.052	2.992	0.412
#12, "Red"	TRMT1	5.286	5.293	0.939	5.269	5.262	0.765	5.245	5.247	0.454
#12, "Red"	TRMT11	2.819	2.93	0.021	2.885	2.903	0.925	2.91	2.943	0.512
#12, "Red"	TRMU	3.807	3.869	0.299	3.797	3.808	0.498	3.786	3.802	0.368
#12, "Red"	TSC2	5.644	5.664	0.233	5.644	5.629	0.335	5.665	5.642	0.475
#12, "Red"	TSEN2	1.743	1.778	0.198	1.753	1.803	0.254	1.675	1.732	0.311
#12, "Red"	TSPAN32	5.292	5.373	0.063	5.295	5.358	0.482	5.227	5.374	0.104
#12, "Red"	TSSK6	1.84	1.851	0.35	1.724	1.838	0.159	1.797	1.797	0.571
#12, "Red"	TTC13	5.356	5.339	0.856	5.371	5.322	0.227	5.368	5.32	0.157
#12, "Red"	TTC17	6.438	6.486	0.11	6.505	6.47	0.321	6.448	6.477	0.716
#12, "Red"	TTC18	-0.459	-0.363	0.173	-0.338	-0.306	0.264	-0.589	-0.415	0.105
#12, "Red"	TTC21B	3.994	4.033	0.029	3.975	4.02	0.579	3.977	4.054	0.05
#12, "Red"	TTC32	3.578	3.588	0.718	3.538	3.604	0.368	3.481	3.523	0.694
#12, "Red"	TTI1	4.415	4.475	0.003	4.462	4.436	0.905	4.438	4.47	0.159
#12, "Red"	TTLL3	3.069	2.973	0.567	3.139	3.059	0.995	2.956	2.974	0.81
#12, "Red"	TUB	-0.623	-0.695	0.403	-0.794	-0.76	0.993	-0.917	-0.794	0.577
#12, "Red"	TUBG2	1.452	1.528	0.468	1.427	1.516	0.028	1.404	1.548	0.058
#12, "Red"	TUBGCP5	3.358	3.447	0.082	3.317	3.459	0.054	3.366	3.428	0.23
#12, "Red"	TUBGCP6	5.528	5.653	0.118	5.565	5.621	0.388	5.552	5.58	0.192
#12, "Red"	TYW5	2.834	2.798	0.313	2.766	2.821	0.233	2.766	2.776	0.829
#12, "Red"	U2SURP	6.553	6.541	0.796	6.542	6.571	0.364	6.526	6.532	0.269
#12, "Red"	UBA6	5.061	5.082	0.673	5.103	5.071	0.808	5.105	5.109	0.51
#12, "Red"	UBA7	6.412	6.452	0.416	6.473	6.45	0.866	6.368	6.452	0.145
#12, "Red"	UBAP2L	6.586	6.602	0.376	6.578	6.587	0.601	6.613	6.607	0.354
#12, "Red"	UBE2Q2P1	-0.785	-0.699	0.51	-0.855	-0.755	0.432	-0.799	-0.718	0.762
#12, "Red"	UBP1	6.903	6.947	0.067	6.918	6.909	0.555	6.935	6.899	0.307
#12, "Red"	UBR5	6.411	6.437	0.176	6.368	6.417	0.285	6.375	6.478	0.211
#12, "Red"	UCKL1	5.199	5.222	0.37	5.207	5.203	0.863	5.172	5.185	0.277
#12, "Red"	UCN	0.689	0.741	0.631	0.729	0.718	0.718	0.663	0.705	0.573
#12, "Red"	UFM1	7.101	7.135	0.032	7.136	7.122	0.98	7.082	7.101	0.184
#12, "Red"	UHRF2	5.507	5.626	0.193	5.467	5.605	0.126	5.463	5.551	0.199
#12, "Red"	UIMC1	6.079	6.101	0.241	6.115	6.083	0.745	6.075	6.087	0.676
#12, "Red"	ULK3	5.318	5.309	0.604	5.32	5.281	0.574	5.302	5.26	0.944
#12, "Red"	UNC5CL	1.482	1.383	0.684	1.49	1.381	0.743	1.359	1.378	0.571
#12, "Red"	UNKL	3.029	3.051	0.368	2.965	2.987	0.195	2.956	3.047	0.037
#12, "Red"	UPB1	-0.944	-0.815	0.196	-1.031	-0.812	0.27	-1.096	-0.715	0.006
#12, "Red"	USP21	4.591	4.608	0.345	4.597	4.596	0.987	4.614	4.645	0.401
#12, "Red"	USP25	6.757	6.805	0.03	6.752	6.779	0.833	6.762	6.767	0.488
#12, "Red"	USP35	3.441	3.49	0.28	3.43	3.495	0.021	3.425	3.466	0.194
#12, "Red"	USP45	2.449	2.518	0.366	2.469	2.482	0.714	2.433	2.421	0.887
#12, "Red"	USP47	5.615	5.685	0.076	5.624	5.682	0.135	5.63	5.701	0.056
#12, "Red"	USP48	5.889	5.853	0.436	5.912	5.867	0.19	5.845	5.85	0.944
#12, "Red"	VILL	4.819	4.87	0.141	4.828	4.847	0.433	4.775	4.832	0.259
#12, "Red"	VMAC	3.596	3.687	0.299	3.59	3.65	0.567	3.581	3.683	0.374
#12, "Red"	VPS11	6.163	6.145	0.581	6.164	6.179	0.453	6.171	6.193	0.723
#12, "Red"	VPS13A	4.39	4.455	0.033	4.402	4.46	0.648	4.452	4.459	0.509
#12, "Red"	VPS16	5.803	5.819	0.689	5.843	5.804	0.258	5.803	5.812	0.673
#12, "Red"	VPS33B	4.589	4.612	0.465	4.566	4.624	0.154	4.55	4.616	0.325
#12, "Red"	VPS39	6.382	6.39	0.423	6.384	6.402	0.403	6.379	6.397	0.45
#12, "Red"	VPS52	4.942	5.03	0.327	4.983	5.03	0.474	4.967	5.057	0.107
#12, "Red"	WASH2P	2.232	2.247	0.953	2.208	2.213	0.683	2.157	2.177	0.918
#12, "Red"	WASH3P	1.346	1.409	0.648	1.271	1.503	0.267	1.359	1.339	0.64
#12, "Red"	WDR19	2.144	2.218	0.264	2.112	2.252	0.017	2.09	2.237	0.149
#12, "Red"	WDR27	1.916	2.068	0.251	1.948	1.992	0.2	1.895	2.009	0.139
#12, "Red"	WDR52	1.396	1.513	0.101	1.37	1.403	0.276	1.169	1.4	0.078
#12, "Red"	WDR59	4.963	5.007	0.204	5.003	5.03	0.088	4.957	4.97	0.052
#12, "Red"	WDR60	3.554	3.568	0.861	3.589	3.51	0.169	3.588	3.532	0.207
#12, "Red"	WDR62	0.625	0.524	0.18	0.683	0.653	0.819	0.656	0.59	0.642
#12, "Red"	WDR70	5.205	5.165	0.37	5.212	5.196	0.464	5.164	5.171	0.914
#12, "Red"	WDR73	4.425	4.455	0.492	4.412	4.469	0.29	4.433	4.453	0.192
#12, "Red"	WDR83	3.938	3.888	0.183	3.927	3.893	0.111	3.896	3.86	0.27
#12, "Red"	WDR85	4.464	4.463	0.713	4.424	4.401	0.674	4.382	4.424	0.67
#12, "Red"	WDR88	0.078	0.097	0.518	0.133	0.07	0.344	0.132	0.069	0.395
#12, "Red"	WDR90	1.706	1.593	0.35	1.643	1.714	0.728	1.601	1.643	0.796
#12, "Red"	WDR91	3.951	3.969	0.483	3.948	3.972	0.234	3.93	3.98	0.114
#12, "Red"	WNT10B	0.749	0.903	0.093	0.787	0.909	0.535	0.773	0.75	0.919
#12, "Red"	WRAP73	4.64	4.61	0.235	4.651	4.61	0.082	4.706	4.647	0.176
#12, "Red"	YTHDC2	4.611	4.681	0.144	4.588	4.69	0.176	4.576	4.656	0.173
#12, "Red"	ZAP70	7.354	7.436	0.287	7.449	7.378	0.419	7.437	7.432	0.668
#12, "Red"	ZBTB17	5.109	5.192	0.299	5.12	5.197	0.217	5.092	5.194	0.238
#12, "Red"	ZBTB40	4.679	4.758	0.232	4.666	4.745	0.235	4.602	4.717	0.116
#12, "Red"	ZBTB48	4.897	4.916	0.489	4.889	4.919	0.605	4.854	4.922	0.425
#12, "Red"	ZBTB49	3.69	3.729	0.723	3.663	3.73	0.882	3.717	3.736	0.388
#12, "Red"	ZC3H11A	6.079	6.107	0.11	6.109	6.104	0.615	6.071	6.103	0.495
#12, "Red"	ZC3H18	5.726	5.744	0.237	5.746	5.713	0.241	5.753	5.776	0.34
#12, "Red"	ZC3H6	3.435	3.538	0.103	3.54	3.532	0.925	3.473	3.492	0.639
#12, "Red"	ZC3H8	3.819	3.853	0.339	3.849	3.847	0.903	3.841	3.818	0.961
#12, "Red"	ZCCHC8	4.816	4.763	0.275	4.821	4.77	0.417	4.769	4.776	0.873
#12, "Red"	ZDHHC13	3.697	3.638	0.062	3.729	3.596	0.001	3.789	3.694	0.007
#12, "Red"	ZDHHC17	5.365	5.4	0.118	5.362	5.388	0.374	5.393	5.404	0.803
#12, "Red"	ZDHHC6	5.798	5.82	0.117	5.817	5.823	0.464	5.786	5.814	0.214
#12, "Red"	ZFC3H1	5.478	5.472	0.343	5.404	5.481	0.287	5.331	5.438	0.143
#12, "Red"	ZFYVE27	5.08	5.095	0.316	5.065	5.097	0.5	5.077	5.103	0.128
#12, "Red"	ZMAT1	2.653	2.772	0.097	2.612	2.703	0.156	2.569	2.705	0.03
#12, "Red"	ZMYND10	0.009	0.08	0.961	0.169	0.057	0.051	0.126	0.066	0.173
#12, "Red"	ZMYND17	1.376	1.362	0.719	1.371	1.365	0.977	1.225	1.358	0.428
#12, "Red"	ZNF117	2.052	2.128	0.248	2.132	2.109	0.859	2.024	2.084	0.532
#12, "Red"	ZNF154	1.973	2.176	0.047	1.908	2.115	0.287	1.963	2.078	0.086
#12, "Red"	ZNF182	3.46	3.535	0.007	3.484	3.543	0.119	3.466	3.516	0.105
#12, "Red"	ZNF202	3.677	3.688	0.665	3.622	3.687	0.65	3.664	3.656	0.934
#12, "Red"	ZNF211	4.777	4.799	0.509	4.776	4.795	0.709	4.77	4.797	0.64
#12, "Red"	ZNF23	3.419	3.417	0.441	3.345	3.376	0.534	3.386	3.391	0.782
#12, "Red"	ZNF266	6.089	6.184	0.387	6.076	6.203	0.122	6.105	6.127	0.259
#12, "Red"	ZNF276	5.662	5.698	0.15	5.642	5.657	0.713	5.571	5.673	0.361
#12, "Red"	ZNF335	5.381	5.43	0.38	5.337	5.419	0.49	5.403	5.4	0.61
#12, "Red"	ZNF337	4.467	4.478	0.934	4.474	4.455	0.88	4.404	4.473	0.628
#12, "Red"	ZNF354B	3.164	3.208	0.102	3.172	3.138	0.247	3.108	3.15	0.93
#12, "Red"	ZNF37BP	2.73	2.753	0.158	2.638	2.76	0.32	2.637	2.715	0.291
#12, "Red"	ZNF397	2.978	3.058	0.018	3.004	2.951	0.772	2.988	2.986	0.099
#12, "Red"	ZNF414	5.438	5.422	0.529	5.399	5.383	0.854	5.387	5.336	0.438
#12, "Red"	ZNF431	4.315	4.354	0.093	4.289	4.376	0.012	4.277	4.327	0.08
#12, "Red"	ZNF517	3.218	3.199	0.728	3.179	3.213	0.118	3.201	3.191	0.993
#12, "Red"	ZNF546	1.276	1.37	0.09	1.291	1.312	0.877	1.286	1.36	0.238
#12, "Red"	ZNF550	2.84	3.01	0.051	2.916	2.93	0.364	2.909	2.988	0.187
#12, "Red"	ZNF557	3.004	3.093	0.388	2.981	3.148	0.002	2.991	3.021	0.272
#12, "Red"	ZNF558	3.689	3.71	0.448	3.689	3.674	0.689	3.624	3.681	0.618
#12, "Red"	ZNF577	1.586	1.709	0.031	1.651	1.664	0.284	1.598	1.628	0.103
#12, "Red"	ZNF587	3.528	3.588	0.219	3.557	3.529	0.521	3.408	3.499	0.076
#12, "Red"	ZNF589	4.555	4.671	0.16	4.551	4.644	0.071	4.506	4.621	0.045
#12, "Red"	ZNF638	5.776	5.827	0.01	5.805	5.85	0.187	5.737	5.828	0.017
#12, "Red"	ZNF655	5.837	5.845	0.765	5.853	5.88	0.522	5.837	5.836	0.513
#12, "Red"	ZNF662	-0.914	-0.984	0.392	-0.835	-0.82	0.379	-0.93	-0.976	0.699
#12, "Red"	ZNF692	3.86	3.963	0.137	3.825	3.93	0.237	3.842	3.896	0.126
#12, "Red"	ZNF7	4.619	4.66	0.066	4.593	4.584	0.863	4.568	4.621	0.84
#12, "Red"	ZNF75A	4.12	4.192	0.194	4.206	4.141	0.921	4.078	4.148	0.287
#12, "Red"	ZNF76	5.394	5.423	0.321	5.417	5.413	0.46	5.363	5.373	0.587
#12, "Red"	ZNF767	3.047	3.035	0.146	2.976	3.007	0.642	2.881	2.983	0.423
#12, "Red"	ZNF783	4.418	4.452	0.173	4.373	4.409	0.332	4.383	4.407	0.498
#12, "Red"	ZNF789	2.706	2.724	0.814	2.67	2.638	0.772	2.611	2.629	0.982
#12, "Red"	ZNF83	3.11	3.187	0.363	3.111	3.162	0.774	3.077	3.141	0.407
#12, "Red"	ZNF839	3.794	3.859	0.417	3.818	3.836	0.42	3.77	3.837	0.208
#12, "Red"	ZNF846	2.704	2.757	0.85	2.741	2.689	0.086	2.729	2.65	0.051
#12, "Red"	ZRANB2	5.921	5.954	0.372	5.93	5.945	0.588	5.867	5.899	0.259
#12, "Red"	ZRSR2	4.621	5.082	0	4.649	5.055	0	4.552	5.098	0
#13, "Tan"	ANLN	-0.233	-0.29	0.19	-0.095	-0.068	0.986	-0.093	-0.347	0.014
#13, "Tan"	ASPM	-0.428	-0.597	0.071	-0.192	-0.261	0.246	-0.159	-0.576	0.004
#13, "Tan"	AURKB	0.836	0.646	0.019	0.93	1.012	0.74	0.896	0.768	0.082
#13, "Tan"	BHLHA15	0.713	0.742	0.902	0.596	0.785	0.456	0.607	0.619	0.807
#13, "Tan"	BIRC5	1.225	0.998	0.02	1.452	1.348	0.275	1.316	0.918	0.004
#13, "Tan"	BUB1	1.347	1.275	0.267	1.723	1.515	0.356	1.505	1.298	0.082
#13, "Tan"	BUB1B	-0.494	-0.51	0.644	-0.329	-0.316	0.714	-0.359	-0.49	0.294
#13, "Tan"	C15orf42	-1.838	-2	0.706	-1.733	-1.888	0.608	-1.983	-2.052	0.59
#13, "Tan"	C16orf59	-1.058	-0.981	0.673	-0.812	-0.78	0.916	-0.845	-0.999	0.012
#13, "Tan"	CASC5	0.096	-0.053	0.099	0.233	0.148	0.332	0.242	0.046	0.147
#13, "Tan"	CAV1	-1.314	-1.218	0.679	-1.299	-1.199	0.436	-1.326	-1.193	0.216
#13, "Tan"	CCNA2	1.639	1.506	0.077	1.776	1.783	0.863	1.723	1.513	0.023
#13, "Tan"	CCNB1	2.058	2.015	0.474	2.147	2.115	0.489	2.067	2.078	0.902
#13, "Tan"	CCNB2	1.137	1.085	0.357	1.242	1.282	0.723	1.237	0.989	0.022
#13, "Tan"	CCNF	1.923	1.923	0.847	2.01	1.963	0.298	2.016	1.925	0.085
#13, "Tan"	CCR9	1.286	1.234	0.77	1.463	1.208	0.03	1.42	1.289	0.495
#13, "Tan"	CDC20	0.496	0.283	0.221	0.715	0.569	0.472	0.612	0.343	0.081
#13, "Tan"	CDC25A	-0.215	-0.553	0.118	-0.096	-0.243	0.961	-0.307	-0.492	0.05
#13, "Tan"	CDC45	0.3	0.025	0.028	0.556	0.469	0.339	0.344	0.092	0.016
#13, "Tan"	CDC6	1.273	1.131	0.146	1.35	1.33	0.605	1.285	1.221	0.334
#13, "Tan"	CDCA2	-0.205	-0.549	0.012	-0.092	-0.16	0.372	-0.138	-0.587	0.002
#13, "Tan"	CDCA3	-0.678	-0.559	0.784	-0.352	-0.394	0.587	-0.559	-0.722	0.285
#13, "Tan"	CDCA5	1.584	1.217	0.011	1.695	1.606	0.332	1.69	1.359	0.001
#13, "Tan"	CDCA7	2.585	2.394	0.082	2.673	2.533	0.197	2.661	2.45	0.015
#13, "Tan"	CDCA8	1.639	1.565	0.142	1.878	1.715	0.142	1.767	1.569	0.008
#13, "Tan"	CDK1	1.321	1.317	0.126	1.551	1.47	0.812	1.498	1.295	0.042
#13, "Tan"	CDKN3	0.842	0.762	0.282	0.884	0.915	0.918	0.896	0.789	0.124
#13, "Tan"	CDT1	1.978	1.854	0.048	2.197	2.141	0.653	2.106	1.931	0.007
#13, "Tan"	CENPA	-0.701	-0.906	0.059	-0.476	-0.604	0.078	-0.566	-0.825	0.026
#13, "Tan"	CENPF	1.434	1.248	0.016	1.435	1.398	0.42	1.494	1.305	0.036
#13, "Tan"	CENPM	1.341	1.33	0.911	1.448	1.363	0.397	1.314	1.217	0.153
#13, "Tan"	CEP55	0.854	0.618	0.056	0.995	0.809	0.037	1.045	0.542	0.002
#13, "Tan"	CHAF1B	2.232	2.151	0.355	2.378	2.265	0.055	2.361	2.18	0.002
#13, "Tan"	CHEK1	2.234	2.093	0.029	2.276	2.196	0.187	2.213	2.044	0.004
#13, "Tan"	CIT	-0.154	-0.213	0.403	0.073	-0.12	0.03	-0.067	-0.232	0.064
#13, "Tan"	CKAP2L	-0.183	-0.293	0.175	-0.054	-0.114	0.534	-0.106	-0.329	0.021
#13, "Tan"	CLSPN	0.152	-0.167	0.006	0.27	0.189	0.363	0.242	0.027	0.035
#13, "Tan"	DEPDC1B	0.353	0.316	0.147	0.556	0.514	0.791	0.468	0.261	0.095
#13, "Tan"	DERL3	1.795	1.819	0.535	1.693	1.963	0.016	1.766	1.823	0.178
#13, "Tan"	DIAPH3	-1.629	-1.752	0.434	-1.299	-1.597	0.059	-1.551	-1.752	0.064
#13, "Tan"	DLGAP5	0.655	0.366	0.059	0.91	0.821	0.483	0.752	0.316	0.009
#13, "Tan"	DSCC1	-0.152	-0.278	0.31	0.057	-0.114	0.035	-0.124	-0.188	0.215
#13, "Tan"	DSN1	3.437	3.445	0.665	3.474	3.492	0.302	3.439	3.48	0.371
#13, "Tan"	DTL	0.764	0.521	0.1	0.945	0.924	0.864	0.849	0.589	0.018
#13, "Tan"	E2F1	2.724	2.693	0.898	2.821	2.908	0.241	2.774	2.752	0.849
#13, "Tan"	E2F7	-1.465	-1.484	0.807	-1.426	-1.387	0.639	-1.387	-1.479	0.175
#13, "Tan"	E2F8	-1.474	-1.576	0.233	-1.358	-1.214	0.748	-1.302	-1.474	0.225
#13, "Tan"	ESCO2	-0.227	-0.506	0.112	-0.011	-0.177	0.386	-0.152	-0.345	0.081
#13, "Tan"	ESPL1	-0.676	-0.832	0.158	-0.665	-0.496	0.787	-0.715	-0.775	0.513
#13, "Tan"	EXO1	-0.222	-0.402	0.098	-0.111	-0.197	0.743	-0.095	-0.313	0.021
#13, "Tan"	FANCI	3.294	3.253	0.408	3.335	3.31	0.679	3.337	3.269	0.02
#13, "Tan"	FOXM1	1.174	1.106	0.274	1.333	1.234	0.229	1.197	0.994	0.045
#13, "Tan"	GINS2	1.228	1.147	0.16	1.487	1.41	0.812	1.335	1.188	0.015
#13, "Tan"	GINS4	1.846	1.796	0.506	1.853	1.882	0.76	1.878	1.826	0.115
#13, "Tan"	GLDC	-1.21	-1.264	0.796	-1.488	-1.242	0.252	-1.396	-1.358	0.681
#13, "Tan"	GPRC5D	-0.205	-0.117	0.615	-0.108	-0.262	0.987	-0.37	-0.323	0.941
#13, "Tan"	GSG2	-0.215	-0.413	0.012	-0.114	-0.259	0.059	-0.288	-0.447	0.057
#13, "Tan"	GTSE1	-0.334	-0.612	0.122	-0.108	-0.341	0.091	-0.276	-0.541	0.025
#13, "Tan"	HJURP	0.238	0.054	0.088	0.421	0.419	0.868	0.25	0.1	0.044
#13, "Tan"	HMMR	0.692	0.47	0.085	1.009	0.816	0.055	0.907	0.438	0.002
#13, "Tan"	HRASLS2	-0.065	-0.35	0.561	-0.311	-0.281	0.55	-0.09	-0.313	0.794
#13, "Tan"	IGJ	8.07	8.293	0.57	8.258	8.201	0.762	8.118	8.077	0.691
#13, "Tan"	IGLL5	6.004	6.123	0.289	5.871	6.038	0.671	5.922	5.897	0.784
#13, "Tan"	KIAA0101	1.816	1.592	0.054	1.943	1.976	0.909	1.885	1.601	0.015
#13, "Tan"	KIF11	2.103	1.994	0.077	2.294	2.138	0.093	2.268	1.981	0.005
#13, "Tan"	KIF14	-1.512	-1.608	0.39	-1.334	-1.375	0.46	-1.517	-1.618	0.033
#13, "Tan"	KIF15	0.233	-0.023	0.044	0.397	0.257	0.058	0.33	0.034	0.002
#13, "Tan"	KIF18B	-1.172	-1.426	0.113	-0.892	-1.004	0.187	-1.067	-1.261	0.114
#13, "Tan"	KIF20A	-0.822	-0.869	0.371	-0.623	-0.732	0.095	-0.602	-0.869	0.052
#13, "Tan"	KIF23	1.092	0.738	0.001	1.095	1.024	0.108	1.101	0.839	0.061
#13, "Tan"	KIF2C	1.021	0.903	0.493	1.104	1.152	0.485	0.945	0.869	0.562
#13, "Tan"	KIF4A	-0.944	-1.257	0.038	-0.799	-0.93	0.42	-0.83	-1.279	0.014
#13, "Tan"	KIFC1	1.448	1.282	0.133	1.599	1.588	0.863	1.519	1.417	0.067
#13, "Tan"	LOC96610	4.624	4.599	0.718	4.593	4.562	0.594	4.566	4.528	0.911
#13, "Tan"	MCM10	-0.522	-0.871	0.008	-0.331	-0.37	0.76	-0.37	-0.758	0.007
#13, "Tan"	MCM2	3.907	3.893	0.411	3.985	3.95	0.475	3.985	3.882	0.07
#13, "Tan"	MCM4	3.653	3.578	0.092	3.699	3.67	0.408	3.712	3.554	0.023
#13, "Tan"	MELK	0.115	-0.001	0.292	0.514	0.313	0.309	0.376	-0.008	0.004
#13, "Tan"	MKI67	2.359	2.102	0.074	2.535	2.443	0.498	2.488	2.146	0.017
#13, "Tan"	MUTED-TXNDC5	7.161	7.208	0.872	7.217	7.166	0.928	7.237	7.072	0.562
#13, "Tan"	MYBL2	2.983	2.97	0.801	2.922	3.126	0.377	3.123	3.014	0.76
#13, "Tan"	MYL6B	2.549	2.531	0.699	2.516	2.588	0.293	2.576	2.542	0.33
#13, "Tan"	MZB1	3.97	4.16	0.184	3.944	4.128	0.081	3.983	4.069	0.145
#13, "Tan"	NCAPG	0.349	0.136	0.014	0.588	0.535	0.565	0.474	0.226	0.042
#13, "Tan"	NCAPG2	3.596	3.572	0.291	3.608	3.598	0.117	3.612	3.544	0.064
#13, "Tan"	NCAPH	1.328	1.225	0.3	1.507	1.295	0.055	1.5	1.224	0.004
#13, "Tan"	NEK2	-0.842	-1.115	0.039	-0.669	-0.861	0.173	-0.944	-1.132	0.076
#13, "Tan"	NUSAP1	2.671	2.496	0.053	2.716	2.717	0.459	2.749	2.534	0.003
#13, "Tan"	PKMYT1	1.123	0.829	0.027	1.263	1.197	0.408	1.215	0.918	0.003
#13, "Tan"	PLK1	1.034	0.951	0.275	1.329	1.175	0.171	1.157	0.844	0.016
#13, "Tan"	PLK4	1.476	1.364	0.059	1.515	1.508	0.242	1.555	1.395	0.019
#13, "Tan"	POLE2	0.122	0.016	0.325	0.199	0.069	0.084	0.056	-0.131	0.023
#13, "Tan"	POLQ	-0.882	-0.866	0.882	-0.706	-0.785	0.274	-0.895	-0.936	0.686
#13, "Tan"	RAD51	1.101	0.909	0.202	1.18	1.073	0.388	1.187	0.929	0.016
#13, "Tan"	RMI2	1.191	1.051	0.425	1.203	1.262	0.779	1.261	1.13	0.62
#13, "Tan"	RRM2	2.579	2.308	0.052	2.781	2.686	0.368	2.655	2.414	0.021
#13, "Tan"	SEMA3G	-0.278	-0.169	0.889	-0.036	-0.185	0.741	-0.247	-0.383	0.66
#13, "Tan"	SHCBP1	1.736	1.465	0.016	1.752	1.699	0.489	1.755	1.588	0.008
#13, "Tan"	SKA1	-0.115	-0.128	0.224	0.179	-0.053	0.371	0.1	-0.237	0.006
#13, "Tan"	SKA3	-0.572	-0.817	0.183	-0.298	-0.557	0.111	-0.502	-0.83	0.014
#13, "Tan"	STIL	0.995	0.881	0.095	1.032	1.069	0.553	1.004	0.926	0.123
#13, "Tan"	TK1	2.815	2.69	0.196	3.006	2.912	0.679	2.887	2.691	0.03
#13, "Tan"	TNFRSF17	2.102	1.915	0.984	1.962	2.072	0.914	1.9	1.708	0.872
#13, "Tan"	TOP2A	2.316	2.113	0.056	2.486	2.439	0.544	2.463	2.114	0.009
#13, "Tan"	TOX2	1.269	1.205	0.544	1.197	1.283	0.344	1.302	1.286	0.835
#13, "Tan"	TPX2	2.101	1.891	0.055	2.271	2.146	0.093	2.257	1.814	0.002
#13, "Tan"	TRIP13	0.255	0.11	0.053	0.353	0.3	0.513	0.318	0.075	0.044
#13, "Tan"	TROAP	-0.77	-0.876	0.302	-0.49	-0.578	0.138	-0.531	-0.939	0.024
#13, "Tan"	TSHR	-1.866	-1.873	0.984	-1.727	-1.926	0.178	-1.765	-1.991	0.047
#13, "Tan"	TTK	0.11	-0.12	0.025	0.202	0.225	0.952	0.147	-0.119	0.008
#13, "Tan"	TXNDC5	4.2	4.146	0.686	4.199	4.294	0.505	4.193	4.27	0.798
#13, "Tan"	TYMS	1.728	1.579	0.054	1.994	1.851	0.133	1.831	1.57	0.004
#13, "Tan"	UBE2C	0.187	-0.061	0.152	0.214	0.13	0.618	0.209	-0.101	0.024
#13, "Tan"	UHRF1	0.897	0.731	0.057	1.031	0.912	0.147	1.041	0.851	0.016
#13, "Tan"	ZWINT	2.341	2.252	0.108	2.463	2.436	0.746	2.357	2.222	0.051
#14, "Turquoise"	A2M	1.237	1.087	0.299	1.124	0.926	0.279	1.235	1.086	0.284
#14, "Turquoise"	ABCF1	6.346	6.431	0.281	6.329	6.463	0.084	6.369	6.47	0.069
#14, "Turquoise"	ABCF3	5.481	5.509	0.629	5.433	5.503	0.093	5.5	5.544	0.227
#14, "Turquoise"	ABHD1	-0.424	-0.394	0.488	-0.432	-0.426	0.762	-0.508	-0.465	0.482
#14, "Turquoise"	ABI1	7.091	7.104	0.358	7.085	7.094	0.246	7.083	7.082	0.521
#14, "Turquoise"	ABL1	5.523	5.481	0.424	5.472	5.475	0.506	5.528	5.492	0.23
#14, "Turquoise"	ABL2	4.267	4.328	0.172	4.246	4.299	0.165	4.217	4.304	0.45
#14, "Turquoise"	ACACA	3.627	3.627	0.696	3.626	3.632	0.716	3.691	3.65	0.676
#14, "Turquoise"	ACBD7	-1.551	-1.31	0.089	-1.618	-1.151	0.001	-1.624	-1.314	0.007
#14, "Turquoise"	ACER2	0.759	1.122	0	0.878	1.141	0.001	0.88	1.119	0.002
#14, "Turquoise"	ACTR5	4.164	4.24	0.023	4.19	4.229	0.365	4.192	4.239	0.261
#14, "Turquoise"	ACVR1	5.229	5.451	0	5.251	5.437	0	5.269	5.441	0
#14, "Turquoise"	ADAM19	5.903	6.013	0.07	5.8	6.044	0.005	5.866	5.95	0.037
#14, "Turquoise"	ADAT3	4.066	4.262	0.449	4.12	4.29	0.102	4.108	4.211	0.428
#14, "Turquoise"	ADCK3	5.825	5.87	0.233	5.833	5.895	0.045	5.855	5.898	0.04
#14, "Turquoise"	ADM	5.087	4.715	0.765	4.345	5.042	0.336	4.921	4.985	0.46
#14, "Turquoise"	ADNP	6.363	6.458	0.145	6.381	6.514	0.152	6.442	6.474	0.718
#14, "Turquoise"	ADNP2	5.626	5.675	0.668	5.594	5.757	0.092	5.555	5.693	0.499
#14, "Turquoise"	ADPRHL2	5.251	5.285	0.596	5.256	5.311	0.03	5.324	5.309	0.769
#14, "Turquoise"	ADRA2B	-1.629	-0.553	0.041	-1.934	-0.404	0.002	-2.09	-0.57	0.012
#14, "Turquoise"	ADRB2	5.298	5.322	0.615	5.172	5.259	0.918	5.352	5.281	0.488
#14, "Turquoise"	ADRM1	7.191	7.197	0.607	7.192	7.207	0.393	7.215	7.202	0.512
#14, "Turquoise"	AEN	5.141	5.221	0.204	5.091	5.229	0.079	5.036	5.162	0.146
#14, "Turquoise"	AFF3	3.874	4.056	0.186	3.776	4.02	0.011	3.799	4.064	0.026
#14, "Turquoise"	AFF4	6.254	6.288	0.391	6.218	6.323	0.094	6.295	6.328	0.541
#14, "Turquoise"	AHCTF1	4.237	4.333	0.19	4.196	4.39	0.007	4.249	4.348	0.005
#14, "Turquoise"	AHI1	1.191	1.311	0.43	1.055	1.279	0.17	1.106	1.271	0.393
#14, "Turquoise"	AIM1	6.41	6.574	0.059	6.386	6.624	0.003	6.447	6.574	0.084
#14, "Turquoise"	AKAP13	8.154	8.169	0.635	8.147	8.165	0.588	8.18	8.188	0.902
#14, "Turquoise"	AKAP8	6.303	6.416	0.197	6.236	6.478	0.039	6.282	6.365	0.21
#14, "Turquoise"	AKAP8L	6.828	6.891	0.072	6.813	6.88	0.156	6.808	6.852	0.151
#14, "Turquoise"	AKAP9	5.304	5.348	0.512	5.298	5.364	0.321	5.321	5.423	0.361
#14, "Turquoise"	AKIRIN1	7.464	7.495	0.535	7.438	7.48	0.245	7.438	7.473	0.911
#14, "Turquoise"	AKIRIN2	7.794	7.805	0.212	7.65	8.007	0.14	7.778	7.918	0.188
#14, "Turquoise"	AKIRIN2-AS1	4.873	5.108	0.42	4.813	5.414	0.072	5.056	5.444	0.142
#14, "Turquoise"	AKT1S1	4.744	4.655	0.593	4.578	4.7	0.081	4.648	4.688	0.412
#14, "Turquoise"	AKT3	4.361	4.49	0.004	4.44	4.475	0.808	4.484	4.453	0.838
#14, "Turquoise"	ALG10	1.966	2.003	0.119	1.906	2.058	0.129	2.018	1.993	0.565
#14, "Turquoise"	ALG10B	2.019	2.072	0.174	1.93	2.011	0.079	1.941	2.012	0.03
#14, "Turquoise"	ALG12	4.824	4.819	0.937	4.803	4.824	0.604	4.803	4.837	0.11
#14, "Turquoise"	ALG13	4.631	4.784	0.003	4.492	4.84	0	4.534	4.774	0
#14, "Turquoise"	ALG2	4.667	4.591	0.058	4.574	4.678	0.184	4.649	4.634	0.602
#14, "Turquoise"	ALG9	2.972	2.953	0.562	2.932	2.897	0.311	2.837	2.927	0.391
#14, "Turquoise"	ALKBH1	3.578	3.734	0.469	3.571	3.719	0.201	3.625	3.649	0.893
#14, "Turquoise"	ALKBH2	2.94	3.011	0.09	2.901	2.996	0.054	2.917	2.995	0.046
#14, "Turquoise"	ALKBH8	3.951	4.019	0.04	3.94	3.995	0.11	4.008	3.96	0.975
#14, "Turquoise"	ALMS1	4.194	4.253	0.098	4.186	4.249	0.55	4.224	4.256	0.425
#14, "Turquoise"	ALPK2	-0.496	-0.386	0.23	-0.568	-0.432	0.088	-0.473	-0.379	0.281
#14, "Turquoise"	ALS2CR12	0.441	0.59	0.009	0.469	0.55	0.065	0.362	0.541	0.221
#14, "Turquoise"	ALX3	1.268	1.391	0.096	1.362	1.379	0.689	1.361	1.373	0.807
#14, "Turquoise"	AMD1	7.26	7.331	0.068	7.178	7.371	0.019	7.148	7.362	0.017
#14, "Turquoise"	AMIGO3	3.211	3.378	0.065	3.199	3.404	0.055	3.233	3.4	0.077
#14, "Turquoise"	AMMECR1L	4.82	4.876	0.246	4.859	4.848	0.632	4.832	4.858	0.639
#14, "Turquoise"	AMZ1	-1.859	-1.493	0.002	-1.934	-1.629	0	-1.859	-1.576	0.006
#14, "Turquoise"	AMZ2P1	3.5	3.427	0.454	3.461	3.438	0.896	3.431	3.364	0.849
#14, "Turquoise"	ANAPC1	3.533	3.548	0.478	3.481	3.563	0.403	3.551	3.59	0.817
#14, "Turquoise"	ANGPT2	-1.888	-1.691	0.259	-1.942	-1.824	0.162	-1.926	-1.804	0.263
#14, "Turquoise"	ANGPTL1	-1.318	-1.016	0.107	-1.674	-1.175	0.03	-1.651	-1.099	0.046
#14, "Turquoise"	ANKFY1	5.509	5.505	0.62	5.473	5.53	0.648	5.509	5.577	0.173
#14, "Turquoise"	ANKHD1	6.864	6.892	0.105	6.842	6.903	0.021	6.826	6.921	0.04
#14, "Turquoise"	ANKHD1-EIF4EBP3	4.369	4.373	0.711	4.332	4.431	0.06	4.369	4.402	0.249
#14, "Turquoise"	ANKRD12	6.656	6.785	0.004	6.66	6.77	0.035	6.645	6.727	0.046
#14, "Turquoise"	ANKRD17	6.02	6.063	0.047	6.018	6.071	0.236	6.071	6.072	0.499
#14, "Turquoise"	ANKRD20A5P	-0.404	-0.352	0.392	-0.398	-0.386	0.943	-0.357	-0.348	0.448
#14, "Turquoise"	ANKRD30BL	2.652	2.517	0.952	2.185	2.781	0.09	2.398	2.485	0.636
#14, "Turquoise"	ANKRD32	3.454	3.658	0.003	3.469	3.637	0.024	3.576	3.645	0.088
#14, "Turquoise"	ANKRD36B	0.13	0.112	0.212	0.03	0.18	0.094	0.009	0.08	0.407
#14, "Turquoise"	ANKRD36BP1	5.045	5.086	0.884	4.996	5.106	0.478	5.046	5.178	0.612
#14, "Turquoise"	ANKRD37	3.317	3.677	0.181	3.396	3.822	0.045	3.468	3.773	0.067
#14, "Turquoise"	ANKRD44	6.83	6.883	0.039	6.765	6.868	0.038	6.83	6.887	0.104
#14, "Turquoise"	ANKRD46	3.314	3.344	0.15	3.191	3.304	0.072	3.247	3.322	0.188
#14, "Turquoise"	ANKRD52	4.821	4.866	0.111	4.834	4.837	0.602	4.838	4.857	0.845
#14, "Turquoise"	ANKRD9	4.09	4.079	0.779	4.16	4.154	0.241	3.949	4.194	0.046
#14, "Turquoise"	ANO8	4.779	4.873	0.061	4.81	4.854	0.152	4.818	4.893	0.123
#14, "Turquoise"	ANXA1	10.669	10.615	0.522	10.642	10.669	0.489	10.67	10.768	0.601
#14, "Turquoise"	AOC2	-0.293	-0.3	0.723	-0.508	-0.212	0.06	-0.385	-0.212	0.349
#14, "Turquoise"	AP1G1	6.421	6.336	0.629	6.172	6.405	0.16	6.353	6.356	0.663
#14, "Turquoise"	AP1S3	1.668	1.81	0.076	1.503	1.742	0.009	1.66	1.748	0.126
#14, "Turquoise"	AP4B1	4.86	5.015	0.042	4.859	5.054	0.035	4.914	5.023	0.064
#14, "Turquoise"	APBB3	3.508	3.867	0.19	3.531	3.967	0.026	3.53	3.935	0.028
#14, "Turquoise"	APOA2	-0.098	0.209	0.772	-0.311	-0.045	0.238	-0.394	0.329	0.424
#14, "Turquoise"	APOBEC2	0.349	0.337	0.854	0.273	0.284	1	0.265	0.16	0.424
#14, "Turquoise"	APOL6	6.331	6.351	0.962	6.397	6.367	0.523	6.446	6.382	0.433
#14, "Turquoise"	APOM	2.011	2.002	0.503	2.023	2.007	0.645	2.023	2.01	0.681
#14, "Turquoise"	APPL2	5.159	5.202	0.223	5.172	5.165	0.879	5.179	5.136	0.921
#14, "Turquoise"	AQR	5.573	5.628	0.116	5.564	5.631	0.122	5.612	5.653	0.31
#14, "Turquoise"	ARAF	6.836	6.882	0.331	6.855	6.872	0.998	6.868	6.895	0.272
#14, "Turquoise"	ARC	1.194	1.527	0.152	0.899	1.41	0.127	1.116	1.381	0.076
#14, "Turquoise"	AREG	0.706	1.011	0.162	0.568	1.161	0.017	0.578	0.983	0.14
#14, "Turquoise"	ARF4	7.042	7.108	0.585	7.044	7.201	0.087	7.052	7.209	0.082
#14, "Turquoise"	ARFGAP1	6.044	6.067	0.506	5.964	6.108	0.101	6.036	6.071	0.129
#14, "Turquoise"	ARFGAP2	6.911	6.89	0.449	6.904	6.917	0.137	6.897	6.902	0.746
#14, "Turquoise"	ARG1	-0.914	-0.645	0.054	-1.125	-0.654	0.002	-1.004	-0.73	0.212
#14, "Turquoise"	ARG2	4.06	4.12	0.182	4.073	4.177	0.091	4.094	4.181	0.038
#14, "Turquoise"	ARHGAP11B	0.23	0.259	0.925	0.244	0.205	0.691	0.344	0.232	0.02
#14, "Turquoise"	ARHGAP12	5.243	5.215	0.31	5.132	5.284	0.023	5.075	5.285	0.225
#14, "Turquoise"	ARHGAP32	3.27	3.231	0.522	3.243	3.189	0.265	3.2	3.164	0.588
#14, "Turquoise"	ARHGAP42	0.262	0.361	0.113	0.109	0.361	0.056	0.189	0.381	0.292
#14, "Turquoise"	ARHGDIA	9.406	9.369	0.098	9.379	9.353	0.262	9.45	9.374	0.022
#14, "Turquoise"	ARHGEF7	5.187	5.247	0.158	5.17	5.252	0.03	5.188	5.238	0.15
#14, "Turquoise"	ARID1A	7.107	7.148	0.077	7.127	7.105	0.471	7.153	7.135	0.626
#14, "Turquoise"	ARID2	5.217	5.296	0.437	5.17	5.374	0.14	5.396	5.381	0.703
#14, "Turquoise"	ARID3B	4.04	4.09	0.276	4.013	4.07	0.332	3.983	4.055	0.629
#14, "Turquoise"	ARID4A	5.887	6.038	0.037	5.884	6.019	0.015	5.867	5.995	0.126
#14, "Turquoise"	ARID5A	7.147	7.427	0.12	7.146	7.647	0.01	7.282	7.424	0.111
#14, "Turquoise"	ARIH1	6.376	6.44	0.172	6.335	6.499	0.022	6.399	6.454	0.259
#14, "Turquoise"	ARL4A	5.394	5.406	0.594	5.173	5.501	0.106	5.234	5.526	0.06
#14, "Turquoise"	ARL4D	3.199	3.473	0.071	2.94	3.392	0.05	3.079	3.463	0.051
#14, "Turquoise"	ARL5B	5.487	5.635	0.12	5.494	5.895	0.039	5.57	5.954	0.146
#14, "Turquoise"	ARL6	1.537	1.608	0.057	1.59	1.616	0.469	1.642	1.652	0.213
#14, "Turquoise"	ARL6IP1	7.898	7.918	0.989	7.979	7.915	0.374	7.96	7.945	0.558
#14, "Turquoise"	ARMC5	4.211	4.152	0.446	4.076	4.179	0.233	4.136	4.199	0.676
#14, "Turquoise"	ARMCX4	0.176	0.113	0.728	0.059	0.075	0.434	-0.042	0.067	0.481
#14, "Turquoise"	ARNTL	5.76	5.871	0.313	5.761	5.844	0.236	5.803	5.867	0.486
#14, "Turquoise"	ARPP19	6.798	6.848	0.157	6.831	6.827	0.896	6.866	6.854	0.454
#14, "Turquoise"	ARRDC2	7.855	7.962	0.033	7.833	7.991	0.022	7.771	7.918	0.036
#14, "Turquoise"	ARRDC3	7.467	7.59	0.261	7.344	7.606	0.003	7.475	7.687	0.001
#14, "Turquoise"	ASB14	1.298	1.252	0.236	1.259	1.192	0.276	1.208	1.15	0.593
#14, "Turquoise"	ASB3	4.099	4.214	0.029	4.097	4.191	0.096	4.097	4.168	0.243
#14, "Turquoise"	ASB8	5.764	5.781	0.51	5.718	5.802	0.009	5.812	5.793	0.911
#14, "Turquoise"	ASCC3	5.195	5.274	0.001	5.228	5.246	0.123	5.221	5.253	0.103
#14, "Turquoise"	ASH1L	5.734	5.798	0.417	5.65	5.833	0.051	5.769	5.874	0.358
#14, "Turquoise"	ASPDH	0.126	0.164	0.234	-0.024	0.169	0.425	0.299	0.258	0.556
[truncated: 12,199 more rows]
