# Supplementary material for: Sex Differences in Older Adults' Immune Responses to Seasonal Influenza Vaccination
Source: Front Immunol. 2019 Feb 27;10:180. doi: 10.3389/fimmu.2019.00180 (PMC6400991; doi:10.3389/fimmu.2019.00180)
Supplement: Supplementary file 4 [file Table_4.XLSX]

## Sheet: Sheet1
Supplementary Table 4: 95% confidence intervals for sex effect sizes presented in Table 1.
	Estimated Effect Size (95% CI)
WGCNA gene cluster	Day 0	Day 3	Day 28
1	0.36 (0.04,0.68)	0.39(0.06,0.72)	0.52 (0.19,0.84)
2	0.49 (0.14,0.80)	0.40 (0.06,0.75)	0.29 (-0.07,0.61)
3	-0.08 (-0.48,0.29)	-0.47(-0.85,-0.11)	-0.50 (-0.84,-0.14)
4	-0.27 (-0.62,0.08)	-0.51(-0.84,-0.12)	-0.50 (-0.83,-0.16)
