# Supplementary material for: Sex Differences in Older Adults' Immune Responses to Seasonal Influenza Vaccination
Source: Front Immunol. 2019 Feb 27;10:180. doi: 10.3389/fimmu.2019.00180 (PMC6400991; doi:10.3389/fimmu.2019.00180)
Supplement: Supplementary file 5 [file Table_5.XLSX]

## Sheet: Sheet1
Supplementary Table 5 - Figure 4 source data
Subject #	Sex	CD4+ T cell %	NK cell %	CD8+ T cell %	NK T cell %	Other T cell %	Monocytes %	B cell %	DC %	All other cells %
1	F	38.8238	8.20263	9.56218	3.31787	3.96734	3.52589	8.50718	1.42023	22.6729
2	F	26.0815	9.70321	5.83871	1.54847	2.57179	10.8725	3.80067	1.01236	38.5707
3	M	22.4773	9.55486	15.2407	4.74931	6.14014	5.66155	5.7802	1.46329	28.9326
4	F	32.2287	13.2525	10.1496	1.79077	3.00771	5.68616	5.34251	0.448934	28.0931
5	F	25.7201	11.9795	10.5237	11.0351	3.69427	6.42536	3.2682	1.42771	25.9261
6	F	46.932	12.2081	10.3584	2.44712	5.06782	3.37234	1.65243	0.401343	17.5605
7	M	31.6829	20.9638	7.2402	3.02409	2.73874	2.31821	4.47059	4.37595	23.1856
8	F	27.8835	10.5445	12.178	2.93006	3.76577	8.16801	4.98141	2.58522	26.9636
9	F	28.139	10.0467	12.0701	9.02468	3.88983	6.83721	3.28925	1.58703	25.1163
10	F	27.7909	8.67687	14.1	2.74969	5.01707	5.70984	5.2099	2.44904	28.2967
11	F	39.4904	8.21789	6.23151	3.67122	2.58438	5.58748	4.61557	1.66174	27.9399
12	F	44.4281	21.1075	6.28875	0.599199	2.82791	4.3856	7.22803	3.52519	9.60977
13	F	28.3122	5.5149	26.8278	12.9625	6.44926	3.25513	7.66311	0.881597	8.13344
14	F	38.1129	10.9843	10.7422	2.27731	1.36852	6.23445	1.49249	1.60348	27.1844
15	F	32.4686	7.03576	8.26191	13.5477	3.80805	3.02412	3.47511	4.24277	24.1359
16	F	34.457	4.33528	19.9857	10.9687	1.90171	1.43379	2.07182	1.78553	23.0605
17	M	15.5734	12.0254	12.3656	22.9112	5.51874	1.88808	5.1377	7.63622	16.9437
18	F	20.1416	10.489	17.5552	2.63011	5.29563	7.21043	1.89536	1.53081	33.2519
19	F	28.7077	12.6182	5.69333	1.33631	2.68903	8.67671	2.84576	1.34909	36.0838
20	F	28.4159	4.98975	12.7898	5.29547	11.3191	2.85093	5.46573	4.36712	24.5063
21	M	21.0399	7.60052	13.7084	3.46	5.86923	8.14675	4.34772	1.54287	34.2847
22	M	26.619	9.0926	13.596	4.13024	3.58874	6.24636	2.51237	2.34123	31.8734
23	F	37.4001	3.33212	15.5342	1.9938	4.6216	4.9226	5.39276	1.28743	25.5154
24	F	28.7	11.5553	12.763	8.32087	3.24105	4.45515	2.66142	1.78026	26.5229
25	F	33.6711	5.90662	14.7807	5.4761	2.43536	6.48949	1.48414	2.53691	27.2196
26	M	33.2989	5.82561	20.6253	5.58356	4.38012	11.1735	4.19768	3.19308	11.7222
27	F	27.7614	7.25628	10.6541	4.13772	12.1978	0.302822	9.97659	5.01819	22.6951
28	M	36.311	16.1136	13.0015	1.13218	3.05952	3.42932	4.62874	0.493385	21.8308
29	M	20.0102	15.1598	15.2524	0.992702	3.8963	8.6052	4.63118	2.6212	28.8311
30	F	22.6853	10.6604	17.9293	7.27118	3.41593	7.96367	1.9422	1.76505	26.3671
31	F	27.0695	19.915	4.46435	2.44111	3.89745	5.208	4.19908	4.55085	28.2547
32	M	17.1244	34.6935	9.14949	8.1372	2.02917	4.53138	2.96409	0.771146	20.5996
33	F	37.8639	10.2299	5.72227	1.6375	2.56118	7.80544	3.63284	0.560997	29.9861
34	M	21.3831	23.6682	7.32999	2.54915	2.93363	4.04458	1.84454	5.68369	30.5632
35	M	14.3482	26.5206	9.7033	4.21574	7.76264	8.34473	2.29555	1.88349	24.9258
36	M	24.982	11.7847	4.6256	1.00542	7.84666	7.7465	7.28761	4.46732	30.2542
37	F	32.2164	10.3814	16.3185	1.85909	7.5424	4.04417	4.16393	0.829385	22.6447
38	M	23.987	30.8042	4.39265	2.19979	2.99642	5.38125	2.56162	1.40023	26.2768
39	F	46.7421	11.8648	7.60058	0.280699	2.59046	1.77074	3.34177	0.582479	25.2263
40	F	27.4203	13.2931	7.00826	8.77647	3.86794	2.79222	2.33632	1.20519	33.3003
41	F	32.0835	14.6645	4.97989	1.82877	2.75324	8.30061	4.79523	2.07025	28.524
42	M	32.0604	12.841	11.8157	2.24365	7.0538	3.8233	2.99396	1.18856	25.9796
43	F	37.7368	21.9086	9.37123	1.77742	3.27489	1.65712	2.89064	1.14965	20.2337
44	F	31.0007	8.76707	11.3942	26.888	4.39859	3.10006	4.56442	0.61707	9.2699
45	M	31.0548	12.5568	11.0133	5.27347	1.83926	3.70834	2.58958	1.12608	30.8383
46	F	36.9241	4.62495	15.1785	5.06051	2.97275	4.79879	1.84157	0.315207	28.2836
47	F	31.3266	16.5154	6.53531	1.12316	4.99255	5.35376	5.28551	0.844266	28.0234
48	F	30.4794	15.497	13.2342	6.19661	4.32332	4.9611	3.41149	0.708988	21.1879
49	M	26.7558	7.03785	16.8057	9.329	1.41475	5.8861	4.28676	1.25913	27.2249
50	F	23.1847	6.49527	19.5207	5.71445	6.3597	4.76895	4.08671	1.93917	27.9303
51	M	16.9622	18.7246	8.32255	3.83732	3.95166	9.26554	3.20804	3.57126	32.1568
52	F	42.6765	7.46301	6.46936	1.88711	4.09993	2.53924	5.12255	1.54081	28.2015
53	F	33.2658	11.184	17.771	2.57862	7.32432	1.06249	2.698	1.52011	22.5957
54	M	19.8142	5.74177	23.7872	8.64504	7.00963	2.18793	2.02124	2.98995	27.803
55	M	29.3713	8.31276	14.7186	2.12972	3.72246	4.03735	6.67194	3.42065	27.6152
56	F	36.0299	20.1777	7.76955	0.567724	1.83641	6.51325	3.88543	0.672325	22.5476
57	F	52.0489	5.72075	8.91491	3.31694	7.31582	0.698509	5.06387	10.5245	6.39585
58	M	21.7559	16.2162	9.98456	13.8833	10.4828	4.19059	2.62131	0.506729	20.3586
59	M	27.2785	9.22736	15.1862	9.04715	9.10143	7.66237	3.74188	1.38639	17.3687
60	M	24.3892	22.2642	9.7717	1.7612	5.88705	4.0812	3.30935	3.59155	24.9445
61	F	25.1783	5.87315	22.4228	6.6454	6.42966	2.10857	1.48841	4.41723	25.4365
62	F	22.1226	17.4475	10.2158	4.78859	5.17149	5.86587	5.42732	1.09365	27.8672
63	F	19.6081	26.6573	11.5429	12.9204	1.97075	6.30842	4.77443	0.744145	15.4736
64	F	31.4933	5.58129	20.7514	4.71793	2.56136	6.97952	2.56681	0.985446	24.3629
65	F	27.1478	4.93571	19.0655	12.1333	4.60036	5.37137	2.03748	1.57629	23.1322
66	F	19.1974	12.7373	11.033	5.56855	9.88958	2.06032	6.9703	2.33267	30.2108
67	M	29.7745	12.8709	10.9354	5.9441	11.4593	0.110076	1.24374	7.37509	20.2869
68	F	25.4458	19.4567	9.06876	2.9378	4.38771	5.34894	2.66568	1.76416	28.9245
69	F	28.7667	4.51551	23.2231	11.4663	7.94082	7.28117	2.02308	1.50803	13.2752
70	F	31.9597	19.4443	7.96932	6.82311	6.25978	4.91285	1.93062	1.11712	19.5832
71	F	38.4929	11.5952	9.83767	8.00572	5.28071	1.45015	3.9011	0.829522	20.6071
72	F	43.6152	8.06918	20.4441	1.74249	2.98695	2.86588	4.55224	5.7093	10.0146
73	M	36.4623	7.90749	13.5464	7.75854	1.45848	3.41465	3.74292	1.69324	24.0159
74	F	25.7779	6.24208	15.1904	17.8799	8.57167	1.35486	2.70141	6.14229	16.1393
75	M	22.4943	15.2623	6.60669	2.09143	3.79139	5.62175	4.50093	1.15742	38.4738
76	F	16.6759	16.2448	6.3612	4.55876	3.34494	10.7668	6.21009	5.8943	29.9432
77	F	36.4008	14.299	9.53987	4.11372	6.10855	4.6215	2.92515	3.2736	18.7178
78	M	28.9343	24.6817	8.23461	0.445329	8.07625	1.13835	2.74384	3.20072	22.5449
79	F	25.814	12.5392	15.0683	7.22762	7.20701	3.45528	2.57942	3.65305	22.4562
80	F	26.3725	16.3388	18.6422	2.76387	4.69784	3.15666	4.66461	0.445051	22.9185
81	F	56.3962	7.89373	11.8885	0.602608	3.82799	3.67461	2.93847	0.413589	12.3643
82	M	22.6774	8.79362	14.0254	16.7457	3.89821	5.60743	1.18848	0.808312	26.2554
83	F	25.9975	15.2201	13.1408	2.32957	3.36078	6.97142	3.98196	1.04571	27.9522
84	F	47.8512	5.30856	6.67615	2.05915	4.71436	0.810127	6.79083	1.81077	23.9789
85	M	17.459	29.6695	11.2837	9.78325	2.93613	6.08037	2.95705	0.73573	19.0953
86	M	44.6509	15.6624	9.06166	1.69659	2.2303	2.02838	3.95521	2.11505	18.5995
87	F	38.4823	10.5126	6.0834	3.40432	10.4877	2.9459	1.98491	3.51986	22.579
88	F	32.6976	18.8081	6.93815	4.97556	1.96903	4.19549	3.52266	2.71412	24.1794
89	M	28.5247	20.1232	5.31678	1.17745	2.93962	9.39284	2.20693	1.20935	29.1091
90	F	41.9658	10.129	11.3018	2.09209	5.13986	2.78229	4.43934	0.43797	21.7118
91	F	25.4337	11.5116	4.27904	1.19328	4.65711	10.3405	3.469	0.83985	38.276
92	F	20.2936	8.69589	15.9617	14.4045	4.05658	4.25174	2.58931	0.853207	28.8936
93	F	24.5807	16.723	16.8959	3.09583	5.59727	10.2592	3.15157	2.98101	16.7155
94	F	33.0645	6.28393	13.6605	10.3857	2.6492	6.86823	2.7655	2.69878	21.6236
95	M	28.454	9.89111	18.5264	9.25339	5.76023	8.04411	4.32346	6.67677	9.07053
96	F	17.0042	11.2741	25.0534	2.22207	5.01256	2.64677	4.53019	6.33518	25.9216
97	M	35.1787	10.4278	11.4835	3.63766	9.35485	5.96623	3.92979	2.608	17.4135
98	F	29.7483	10.357	5.47945	1.34635	3.63353	8.99588	5.07817	0.600451	34.7608
99	M	17.4676	16.4098	8.40919	1.24529	4.31783	11.5459	3.09657	1.10611	36.4017
100	F	37.4882	5.81538	8.24796	6.26402	2.96147	2.18049	4.63548	3.46001	28.947
101	M	23.7288	5.22241	19.3718	12.7538	7.61493	1.60086	2.86988	1.77071	25.0668
102	F	30.0559	7.64907	14.5227	8.21011	4.35808	5.84052	2.80716	2.72716	23.8293
103	F	37.8101	10.5508	10.3118	11.9932	2.80074	2.17951	3.64753	0.656001	20.0503
104	F	35.0783	18.8634	7.43893	1.17705	2.65677	5.06172	3.90094	1.207	24.6159
105	F	16.9156	23.7144	3.85245	0.640881	4.3293	9.03289	3.58496	3.85161	34.0779
106	M	27.4729	14.6781	12.173	1.72388	5.02554	4.27821	2.56928	3.53636	28.5428
107	M	24.6081	5.98232	18.6586	5.69426	4.05655	6.56441	3.11863	2.72689	28.5902
108	F	33.6507	9.94511	14.5691	2.32047	4.34056	3.51707	1.41046	1.0598	29.1868
109	F	27.6054	24.5946	7.78113	0.682737	3.71461	5.26706	8.43438	0.817996	21.102
110	F	35.6188	7.63662	9.43016	0.644588	1.60158	5.78435	2.19626	2.8673	34.2203
111	F	26.8948	22.6154	10.0673	3.19401	4.63847	9.3214	2.27255	1.33802	19.658
112	F	30.7258	3.84975	16.4883	4.81742	5.1297	7.38124	3.18261	0.696145	27.729
113	F	23.3377	12.7544	8.14328	2.88374	3.98955	11.1879	1.28369	2.88374	33.5359
114	M	22.4954	9.89032	24.3996	3.85429	4.44251	4.4638	4.0642	1.48119	24.9087
115	F	36.5196	13.4294	9.16244	7.52519	6.09795	2.02482	3.26166	2.07688	19.9021
116	F	20.807	9.26953	13.7383	6.67815	3.11878	9.22394	9.39872	8.69705	19.0685
117	M	34.7582	5.21165	14.0477	4.97131	6.71845	4.83274	2.75298	1.10487	25.6021
118	M	36.0518	11.1796	10.5425	2.01726	2.89818	5.62988	4.98853	0.804698	25.8876
119	M	23.4351	18.2967	8.73488	5.06978	10.4393	3.6465	4.96613	2.286	23.1257
120	F	35.8608	4.07535	10.8669	10.3055	3.38152	2.14291	3.71162	3.84975	25.8057
121	F	37.3351	5.60433	12.6437	5.27808	4.41587	3.5816	4.22828	1.29465	25.6184
122	F	22.3511	9.89618	16.216	5.53915	7.90348	5.57301	2.3887	2.41785	27.7146
123	M	16.3079	11.3554	4.80668	2.24134	7.92884	11.7849	5.97452	2.65534	36.9452
124	M	28.4444	16.1801	11.5611	1.95926	4.71837	4.5383	2.69811	0.408224	29.4921
125	M	34.1202	8.84901	11.0002	3.59843	3.55317	7.06062	3.82672	1.27317	26.7185
126	M	26.9985	15.8131	6.81475	3.92423	3.81481	6.3504	4.50393	2.39884	29.3815
127	F	1.8464	12.4907	0	3.233	51.6726	1.50193	5.1207	1.80983	22.3249
128	F	21.5521	26.1984	5.90326	1.1582	7.47513	2.3649	7.28773	3.04099	25.0193
129	F	22.6661	5.79396	16.6907	10.0005	5.79692	1.84348	9.35288	2.81285	25.0426
130	F	31.0429	26.5915	9.84009	1.07852	4.5678	3.00434	3.86497	0.307253	19.7026
131	F	26.4515	7.68386	18.0196	10.3321	6.05264	2.61662	5.93048	1.80001	21.1132
132	F	37.2066	12.4266	5.76142	0.804559	3.48705	5.12647	3.42148	3.68149	28.0844
133	M	41.1141	15.0225	3.628	0.972717	4.08699	2.34443	1.03488	3.56663	28.2298
134	F	34.2945	13.066	12.1824	4.71597	4.26496	1.13215	6.62707	3.09109	20.6259
135	F	42.2433	12.6563	7.04054	4.49267	5.29405	1.47178	2.48801	0.686347	23.627
		CD4+ T cell %	NK cell %	CD8+ T cell %	NK T cell %	Other T cell %	Monocytes %	B_cell %	DC %	All other cells %
mean		29.55	12.5578	11.7076	5.12919	5.13004	4.99394	3.88178	2.27243	24.7772	100
stdev		8.31314	6.3241	5.10438	4.52292	4.62939	2.71001	1.77493	1.80467	6.24882
N		135	135	135	135	135	135	135	135	135
