# Supplementary material for: Sex Differences in Older Adults' Immune Responses to Seasonal Influenza Vaccination
Source: Front Immunol. 2019 Feb 27;10:180. doi: 10.3389/fimmu.2019.00180 (PMC6400991; doi:10.3389/fimmu.2019.00180)
Supplement: Supplementary file 6 [file Table_6.xlsx]

## Sheet: Gene cluster #1
Supplementary Table 6 - Sex differences in gene cluster #1, full table
			% higher expression in females relative to males				q-values, sex differences in expression				Gene expression correlation with Day 28 B-cell ELISPOT				q-values, B-cell ELISPOT correlation
Gene	Cluster #1 membership*		Day 0	Day 3	Day 28		Day 0	Day 3	Day 28		Day 0	Day 3	Day 28		Day 0	Day 3	Day 28
MOXD1	0.656944		29.8639	44.8942	43.9931		0.0354941	0.00148532	0.000227785		0.206155	0.301824	0.404309		0.0628886	0.000270727	1.85497e-07
STAP1	0.827947		19.9971	17.6907	16.7158		0.0354941	0.00696561	0.000678442		0.0510805	0.119926	0.164739		0.411962	0.0175744	0.00137029
PAWR	0.770796		25.1796	24.4012	23.9708		0.0342968	0.00696561	0.00115842		0.0702929	0.253593	0.234724		0.35761	0.000666921	0.000192073
PTPRK	0.825038		19.0857	23.2852	36.7935		0.06088	0.00696561	0.00115842		0.0891837	0.232586	0.202854		0.303872	0.00121411	0.000500568
CD40	0.541621		14.3138	16.3927	25.6142		0.06088	0.00838529	0.00139253		0.11453	0.285994	0.270382		0.227489	0.000327264	5.5126e-05
DPF3	0.74517		17.0399	13.2099	14.5518		0.0667851	0.0311231	0.0014912		0.205036	0.254283	0.255616		0.0628886	0.000662434	9.57173e-05
FCRL5	0.722425		6.14232	21.1673	39.7647		0.0765926	0.0311231	0.0014912		0.179621	0.249771	0.382709		0.0956721	0.000761854	4.38487e-07
CD19	0.930032		16.2314	25.2664	20.1636		0.06088	0.0247145	0.00178399		0.12754	0.258751	0.329109		0.186485	0.000613074	6.09352e-06
FAM129C	0.793279		14.3138	27.8986	22.7736		0.0791495	0.00838529	0.00320734		-0.0474041	0.0977515	0.153344		0.417329	0.0257016	0.00182107
SPIB	0.772003		6.21592	12.9747	26.9271		0.0768556	0.0191836	0.00320734		0.132446	0.168558	0.321453		0.180016	0.00661561	7.98189e-06
BLNK	0.887835		12.2721	22.0101	15.99		0.06088	0.0225981	0.00320734		0.0869698	0.235666	0.290137		0.311521	0.00119364	2.58747e-05
CDCA7L	0.799224		7.10308	13.7605	15.0292		0.0714488	0.00696561	0.00371235		-0.0454258	0.112791	0.0341486		0.420514	0.0202985	0.0131415
TSPAN13	0.663827		11.8837	30.6765	15.9096		0.0783292	0.00696561	0.00389953		-0.0738091	0.121505	0.0867929		0.348503	0.0172742	0.00635523
KHDRBS2	0.739989		21.3354	16.3927	25.0929		0.0768556	0.00832362	0.00389953		0.00874066	0.167479	0.202627		0.533475	0.00674456	0.000500568
NXPH4	0.620669		38.8955	30.586	33.0529		0.06088	0.011258	0.00389953		0.212987	0.298194	0.31619		0.0571957	0.000275244	9.97374e-06
RALGPS2	0.943098		19.2509	14.3931	17.4462		0.06088	0.0247145	0.00389953		0.100237	0.290206	0.304224		0.263327	0.000305113	1.56042e-05
CD22	0.941569		15.5887	20.7481	13.3669		0.0714488	0.0251329	0.00389953		0.0666595	0.255458	0.279188		0.358419	0.000662434	3.95065e-05
FCRL2	0.778403		25.1796	34.0713	33.0529		0.0791495	0.0311231	0.00389953		0.123182	0.219733	0.302956		0.202011	0.00176153	1.62381e-05
ADD2	0.459163		9.58118	11.5739	18.2631		0.0791495	0.0428346	0.00389953		0.151232	0.263233	0.243013		0.137555	0.000585733	0.000145932
TCL6	0.701943		9.42937	12.35	47.6314		0.0942131	0.0443761	0.00389953		-0.012418	0.0780873	0.0932501		0.529615	0.0361111	0.00578685
EBF1	0.704037		13.9183	42.6026	38.5109		0.0714488	0.00696561	0.00415754		0.0801062	0.246398	0.258874		0.329898	0.000853528	8.7867e-05
CD80	0.493253		24.4874	24.4012	22.6035		0.06088	0.0225981	0.00459397		0.269113	0.24507	0.433755		0.01333	0.000882227	5.36725e-08
SOX5	0.542613		37.3636	50.7335	36.8884		0.0937134	0.00696561	0.0047072		0.182221	0.272112	0.346267		0.0956721	0.000464861	2.85087e-06
OSBPL10	0.875654		15.3486	8.59819	20.7481		0.0783292	0.0397893	0.00496522		0.223126	0.347276	0.424511		0.0494426	5.94619e-05	8.15779e-08
ENAH	0.672284		9.50525	32.1338	19.582		0.111701	0.0251329	0.00501697		-0.0203247	0.151046	0.0921838		0.501628	0.0096406	0.00585423
CD79A	0.955403		16.5541	5.55537	20.2469		0.0714488	0.0396222	0.00501697		0.144691	0.275062	0.310615		0.158544	0.000464861	1.22013e-05
MS4A1	0.823448		19.0857	6.8806	29.7739		0.0791495	0.0746131	0.00501697		0.186398	0.205725	0.381729		0.0937494	0.00254117	4.38487e-07
CD72	0.818146		6.65858	11.4194	25.4402		0.158692	0.0311231	0.00509712		0.0732424	0.225922	0.279309		0.348503	0.00146642	3.95065e-05
ZNF608	0.809636		18.1812	13.6029	21.7566		0.0937134	0.0691842	0.00509712		0.0951239	0.169055	0.217259		0.275854	0.00661296	0.000328735
CLEC17A	0.879556		20.2469	28.1648	17.0399		0.0942131	0.0691842	0.00562436		0.0659734	0.147222	0.256185		0.358419	0.01042	9.49944e-05
CELSR1	0.549667		25.0062	13.4455	14.5518		0.06088	0.0258473	0.00589155		0.105735	0.125743	0.202187		0.263327	0.0158572	0.000501964
PCDH9	0.788136		10.1905	13.5242	25.1796		0.0791495	0.0746131	0.00589155		0.0490576	0.204597	0.212766		0.417329	0.00257396	0.000369829
SIPA1L3	0.6524		4.24658	8.82424	3.38307		0.0955325	0.0093606	0.00605521		0.0198707	0.195766	0.221079		0.501628	0.00333881	0.000294968
MACC1	0.761516		5.3361	11.0339	14.5518		0.111701	0.0330874	0.00630883		0.143461	0.23836	0.324274		0.15974	0.00112046	7.38815e-06
DENND5B	0.849011		14.1555	9.80928	13.1314		0.0791495	0.0396222	0.00630883		0.103376	0.290854	0.298983		0.263327	0.000305113	1.81036e-05
PPAPDC1B	0.769874		6.14232	6.80654	8.3726		0.105855	0.0413501	0.00630883		-0.0819533	0.168962	0.0483978		0.325158	0.00661296	0.0112353
LAMC1	0.668395		11.4966	19.0857	12.8182		0.121222	0.0251329	0.00641694		-0.0428513	0.154223	0.137699		0.427759	0.00896797	0.00254018
PARM1	0.593193		15.99	6.21592	21.1673		0.0768556	0.0804639	0.00717262		0.329707	0.310538	0.374812		0.00381728	0.000189543	6.17956e-07
GNG7	0.892001		15.5887	-1.51336	10.4964		0.0942131	0.0673038	0.00761603		0.130504	0.273878	0.332179		0.180016	0.000464861	5.39745e-06
CDK14	0.828084		3.59828	9.73319	8.82424		0.135287	0.0689457	0.00761603		0.11612	0.329785	0.404101		0.223646	9.88595e-05	1.85497e-07
FCRL1	0.889261		17.9357	22.7736	13.7605		0.0783292	0.0443761	0.00766159		0.0412746	0.208276	0.176453		0.428447	0.00242424	0.0010599
DUS2L	0.442083		4.10216	9.50525	6.06877		0.155205	0.0126294	0.00942285		0.173577	0.257768	0.391294		0.0981076	0.000624361	3.07142e-07
BCL7A	0.791051		5.26312	13.9183	11.9613		0.0942131	0.0261371	0.00942285		-0.0240264	0.181463	0.116136		0.494009	0.00476685	0.00399201
GYLTL1B	0.733804		28.4316	10.0379	18.9207		0.06088	0.0363706	0.00942285		0.0470551	0.182312	0.0913325		0.417329	0.00470124	0.00589855
CCDC165	0.581307		17.2022	9.80928	22.264		0.0942131	0.0396222	0.00942285		0.031601	0.10825	0.122299		0.467411	0.0221106	0.00352337
LAMA5	0.840891		9.96161	11.6513	19.1683		0.147127	0.0691842	0.00942285		0.129883	0.237121	0.299621		0.180016	0.00115319	1.7913e-05
PKIG	0.896362		11.3422	5.7751	10.2669		0.108838	0.0802361	0.00942285		0.0549712	0.210193	0.252246		0.401553	0.00237688	0.000106346
LOC283663	0.734637		5.84844	7.92282	22.9439		0.162594	0.0872688	0.00942285		0.0514217	0.136859	0.188739		0.411962	0.0126995	0.000750866
COBLL1	0.821288		10.1142	15.4285	14.3138		0.101469	0.0247145	0.0103278		0.102351	0.254456	0.298353		0.263327	0.000662434	1.82954e-05
CD37	0.682255		5.62856	1.39595	5.11729		0.0354941	0.0939154	0.0103278		0.0476811	0.16565	0.104917		0.417329	0.00680263	0.00485264
PAX5	0.870739		14.5518	13.8394	17.6091		0.0791495	0.0401529	0.0106018		0.0400975	0.27029	0.222396		0.431208	0.000485998	0.000292795
UGT8	0.668268		29.684	23.9708	26.7513		0.0791495	0.0413501	0.0106018		0.0991174	0.234809	0.242705		0.263327	0.00119364	0.000145932
SNX22	0.897395		1.67747	4.75361	11.5739		0.175591	0.0949493	0.0106018		0.107655	0.259539	0.247052		0.258111	0.000607047	0.000127548
CR2	0.824184		19.914	5.99528	16.5541		0.108253	0.12606	0.0106018		0.0729071	0.128848	0.17322		0.348503	0.0150431	0.00114925
USP6NL	0.622622		3.88591	12.2721	10.4199		0.120127	0.0191836	0.0106787		0.0306161	0.254253	0.221539		0.468954	0.000662434	0.000293974
PLEKHG1	0.811548		17.5276	14.5518	9.50525		0.06088	0.0225981	0.0106787		0.0856021	0.273388	0.204745		0.311521	0.000464861	0.000478105
HLA-DOB	0.882207		15.6688	8.07254	11.6513		0.0714488	0.0673038	0.0106787		0.0967724	0.18963	0.215989		0.271058	0.00394718	0.00033928
FCER2	0.705342		17.6091	-1.23991	21.5879		0.0942131	0.120943	0.0106787		0.0260288	0.0934281	0.0820368		0.4868	0.0276766	0.00685774
KCNH8	0.677648		17.5276	28.4316	29.7739		0.108253	0.0311231	0.0114073		0.0606251	0.120884	0.14164		0.376009	0.0173592	0.00233059
LCN10	0.783346		22.8587	16.4734	27.6329		0.0955325	0.0939154	0.0114073		0.171545	0.233058	0.294976		0.0981076	0.00121233	2.1051e-05
AKAP2	0.832799		17.2835	9.96161	11.4194		0.06088	0.0334809	0.0115964		0.0856066	0.262707	0.16695		0.311521	0.000585733	0.0013298
PEG10	0.644074		3.74199	13.6817	13.4455		0.0942131	0.0397893	0.0122558		0.0375586	0.173268	0.0992411		0.441613	0.00598528	0.00525043
BANK1	0.906757		16.0704	18.0174	7.25166		0.0791495	0.0691842	0.0122558		0.0990042	0.274783	0.374181		0.263327	0.000464861	6.17956e-07
CLCN4	0.684324		17.8539	4.82625	15.2686		0.158692	0.122892	0.0122558		0.00383944	0.165744	0.150031		0.542693	0.00680263	0.00196383
TCL1A	0.664955		14.4724	12.0389	11.6513		0.172021	0.0689457	0.0127437		-0.0794301	0.0602936	0.0341256		0.329898	0.0469271	0.0131415
VPREB3	0.867833		7.54944	5.40914	20.2469		0.197254	0.126469	0.0127437		0.0734432	0.161074	0.22191		0.348503	0.00755193	0.000293963
BEND4	0.860074		11.0339	16.1509	15.8293		0.108838	0.0300792	0.01303		0.152353	0.35233	0.39313		0.136896	5.94619e-05	2.89423e-07
RUNDC2C	0.592689		0.277644	0.556058	16.7967		0.333631	0.181855	0.0131822		0.0427726	-0.00126498	0.153925		0.427759	0.0925795	0.00181187
E2F5	0.896542		9.05077	3.31144	8.07254		0.0791495	0.0939154	0.0135512		0.156622	0.26039	0.316084		0.13078	0.000607047	9.97374e-06
CBLN3	0.478803		1.32569	19.4163	14.7107		0.152109	0.0330874	0.0135687		0.0135734	0.205701	0.219351		0.527452	0.00254117	0.000309468
BCAR3	0.645121		-1.30835	0.835245	14.5518		0.158692	0.0939154	0.0140937		0.121786	0.225722	0.40024		0.204696	0.00146642	2.22248e-07
CD200	0.753458		11.265	9.27777	10.2669		0.158692	0.0863725	0.0147351		0.00864811	0.146156	0.103685		0.533475	0.0106001	0.00485264
POU2AF1	0.836826		2.88267	6.58467	7.54944		0.185412	0.120943	0.0147351		0.215685	0.335035	0.396293		0.0556159	8.29383e-05	2.68509e-07
FBXO10	0.687458		11.7287	5.48223	12.5839		0.120413	0.0691842	0.0152973		0.173677	0.286836	0.314205		0.0981076	0.000327264	1.04423e-05
RHPN2	0.721634		5.62856	17.2835	8.14748		0.105784	0.0311231	0.0157963		0.220887	0.316026	0.328757		0.0497011	0.000166287	6.09352e-06
COL19A1	0.772591		9.96161	14.1555	27.8099		0.102432	0.0601964	0.0160672		-0.0217967	0.135265	0.104549		0.501628	0.0130708	0.00485264
SEMA4B	0.693436		4.75361	8.3726	4.03003		0.158692	0.0790425	0.0162946		0.17647	0.300343	0.418914		0.0981076	0.000272485	9.91942e-08
P2RX5	0.850796		10.1905	4.53601	9.58118		0.155205	0.0846807	0.0162946		0.081715	0.208873	0.286431		0.325158	0.00242424	3.0101e-05
NEK8	0.603729		6.95471	5.92183	1.60701		0.0796123	0.0601964	0.0166954		-0.00342159	0.104012	0.104342		0.542693	0.0238831	0.00485264
FCRLA	0.90676		11.265	1.46625	14.0764		0.162594	0.120943	0.0166954		0.175077	0.283123	0.370641		0.0981076	0.000345959	7.3808e-07
PNOC	0.880661		-3.60702	9.58118	8.22246		0.297535	0.0939154	0.0167347		0.0671188	0.293392	0.336592		0.358419	0.000288285	4.53887e-06
GGA2	0.704605		1.18532	1.11521	5.11729		0.267795	0.0949493	0.017617		0.010936	0.101723	0.194908		0.531357	0.0245781	0.000626718
RASGRP3	0.886463		9.35355	13.6029	5.7751		0.108838	0.0673038	0.0178785		0.199095	0.33674	0.301158		0.0724925	8.29383e-05	1.70375e-05
CD24	0.776398		8.14748	22.6885	9.88542		0.129809	0.0691842	0.0178785		0.208245	0.314642	0.394495		0.0628886	0.000166287	2.82234e-07
SLC38A11	0.508098		25.0929	16.3927	13.6817		0.158692	0.0627727	0.0186763		-0.227471	-0.0234008	-0.0447609		0.0458256	0.0746721	0.0117164
STRBP	0.779204		10.4964	10.0379	10.7265		0.158692	0.106853	0.0186763		0.0294117	0.143471	0.10967		0.471732	0.0112155	0.00449063
CPNE5	0.719445		5.40914	-1.10291	15.99		0.385947	0.214287	0.0203894		0.15602	0.233265	0.323305		0.13078	0.00121233	7.44931e-06
SWAP70	0.653504		1.60701	5.48223	3.81393		0.289261	0.0790425	0.0206338		0.179137	0.294419	0.411081		0.0956721	0.000288285	1.53063e-07
BLK	0.85419		12.8182	14.7902	7.84804		0.208072	0.106853	0.0233105		0.192925	0.293964	0.382426		0.0801446	0.000288285	4.38487e-07
DIRAS1	0.599437		-2.26142	10.1905	15.1089		0.264395	0.0863725	0.0242239		0.10159	0.185631	0.148434		0.263327	0.00435505	0.00200564
TNFRSF13B	0.680867		9.96161	3.31144	9.27777		0.255411	0.201453	0.0260686		0.238789	0.345655	0.440503		0.032861	5.94619e-05	5.23921e-08
CCDC106	0.558946		-7.72575	-0.552983	-5.91739		0.0714488	0.0939154	0.0265891		-0.0105707	0.097832	0.053678		0.531357	0.0257016	0.01051
MGC39372	0.393287		12.1166	0.97513	2.88267		0.0714488	0.112835	0.0272363		-0.00304825	0.075148	0.0663835		0.542693	0.0376471	0.00874862
CORO2B	0.575857		3.95794	23.6275	19.914		0.216631	0.0746131	0.0278941		-0.0659613	0.0999371	0.0176731		0.358419	0.0250384	0.015678
SLC9A7	0.604512		5.26312	7.47492	4.82625		0.0937134	0.0397893	0.0291792		-0.0626916	0.0619754	0.103694		0.373056	0.0460993	0.00485264
IFT57	0.639153		5.11729	1.53661	3.45476		0.158692	0.0872688	0.0293124		0.0169537	0.143122	0.166099		0.512913	0.0112155	0.00133348
ILDR1	0.633605		15.1888	10.1905	11.5739		0.133867	0.161107	0.0293124		0.281801	0.272	0.363547		0.0129169	0.000464861	1.08928e-06
ZBTB32	0.491066		11.265	12.0389	12.5058		0.204221	0.0590916	0.0310254		0.254307	0.359426	0.408261		0.0218931	5.94619e-05	1.67449e-07
CHAD	0.464025		-1.85409	9.73319	11.7287		0.312132	0.169347	0.0310967		0.272955	0.260068	0.387953		0.0129169	0.000607047	3.41276e-07
DTX4	0.679272		-0.759563	6.73253	2.95401		0.350954	0.0691842	0.0331464		-0.160603	0.127357	0.12955		0.125396	0.0154249	0.00301947
RAPGEF5	0.581818		5.26312	4.17434	12.0389		0.258058	0.0766865	0.0332966		-0.0078824	0.100026	0.0725525		0.533477	0.0250384	0.00798666
FAM190A	0.470338		14.8698	8.82424	6.14232		0.107965	0.0939154	0.0332966		0.13628	0.266212	0.257105		0.178034	0.000546726	9.29578e-05
ZNF860	0.841382		8.07254	0.208161	8.74884		0.113905	0.160324	0.034052		0.154489	0.26329	0.30509		0.132735	0.000585733	1.52935e-05
MACROD2	0.738169		-7.91743	17.2022	12.5058		0.271197	0.12606	0.0369402		-0.00468425	0.14819	0.133747		0.542693	0.0102677	0.00276421
KLF8	0.602873		7.40045	9.35355	5.62856		0.0942131	0.0863725	0.0380395		0.104865	0.200231	0.166156		0.263327	0.00293063	0.00133348
SYBU	0.739709		3.45476	12.1943	7.32603		0.158692	0.12606	0.0428739		0.18047	0.230754	0.301091		0.0956721	0.00127857	1.70375e-05
SLC2A5	0.491745		5.92183	-0.621891	4.24658		0.27357	0.112835	0.0460592		0.101872	0.166771	0.148892		0.263327	0.00680263	0.00200188
KIAA0125	0.879415		6.95471	-1.64979	0.486382		0.304665	0.122892	0.0472		0.134936	0.260534	0.323991		0.179979	0.000607047	7.38815e-06
ADAM28	0.581152		2.95401	0.208161	1.81852		0.357063	0.133681	0.0472		0.0610174	0.165739	0.254911		0.376009	0.00680263	9.6994e-05
SYNPO	0.823465		4.68103	2.81138	9.73319		0.357063	0.170568	0.0472		0.240989	0.36759	0.437043		0.032861	5.81609e-05	5.23921e-08
TEAD2	0.597078		7.99766	2.66895	5.62856		0.239316	0.214287	0.0472		0.142177	0.21693	0.238725		0.161214	0.00191475	0.000167542
ABCB4	0.855253		5.26312	-0.759563	0.625782		0.241949	0.214287	0.0472		0.0316254	0.139862	0.214934		0.467411	0.0120028	0.000347554
WNT16	0.630609		3.59828	-1.17143	8.59819		0.312132	0.240927	0.0472		0.273522	0.315833	0.423494		0.0129169	0.000166287	8.15779e-08
PLEKHG7	0.610717		2.59781	12.1943	11.4194		0.27357	0.0855942	0.0541821		0.277513	0.289166	0.389634		0.0129169	0.000306735	3.23142e-07
BHLHE41	0.626343		-1.5816	-0.0692907	7.32603		0.390121	0.122892	0.0541821		0.275314	0.348084	0.44346		0.0129169	5.94619e-05	5.23921e-08
FAM111B	0.633302		15.3486	18.3451	2.03047		0.107965	0.016031	0.0605402		0.0531412	0.207971	0.115446		0.408137	0.00242424	0.00401472
FAM177B	0.532082		21.2513	7.32603	14.6312		0.287359	0.177497	0.0605402		-0.13065	-0.0268931	-0.0206117		0.180016	0.0722593	0.0152934
TCL1B	0.573471		2.10121	13.9183	-1.5816		0.324051	0.120943	0.0608692		-0.159226	-0.0190203	-0.0371981		0.126603	0.0778403	0.0128377
ZDHHC21	0.536613		-1.10291	2.31375	2.03047		0.333631	0.180658	0.0608692		0.172204	0.205372	0.31448		0.0981076	0.00254117	1.04423e-05
CD79B	0.85798		4.46358	-6.89052	3.45476		0.162594	0.232374	0.0613266		0.179597	0.22854	0.282694		0.0956721	0.00136504	3.49991e-05
BCL11A	0.709697		0.695555	-0.759563	6.14232		0.333884	0.180658	0.0692686		0.130419	0.283466	0.333117		0.180016	0.000345959	5.29864e-06
BTLA	0.748898		5.84844	5.19018	1.67747		0.135637	0.232374	0.0692686		0.0601064	0.139586	0.147312		0.376009	0.0120028	0.00204349
COL4A4	0.657283		5.62856	-2.59957	-0.484028		0.29565	0.214283	0.0735133		0.324864	0.37945	0.437447		0.00381728	5.6102e-05	5.23921e-08
ARHGAP20	0.518887		-5.91739	-6.95503	-4.7362		0.203007	0.201453	0.0774267		0.069265	0.233815	0.183914		0.358419	0.00121233	0.00085972
CNR2	0.786218		-3.4733	4.31886	0.625782		0.193485	0.107206	0.0774594		0.0725882	0.20805	0.270714		0.348503	0.00242424	5.5126e-05
DOK7	0.62632		1.04514	7.47492	8.97521		0.387337	0.178252	0.0798923		0.194599	0.297656	0.37683		0.0796635	0.000275244	5.70139e-07
SCN3A	0.710709		0.416754	-7.78969	-4.20648		0.367255	0.232374	0.086848		-0.0990832	0.102996	0.0154776		0.263327	0.0241678	0.0159341
MYO1B	0.477782		-6.6967	-10.6834	5.40914		0.353511	0.20396	0.0909768		-0.13151	-0.0477708	-0.0951412		0.180016	0.0557949	0.00563158
LOC284749	0.679568		10.4199	8.67349	1.88912		0.349865	0.173581	0.0970405		0.0667384	0.224679	0.246908		0.358419	0.00149997	0.000127548
C22orf13	0.610794		0.905163	2.88267	-0.897044		0.357063	0.112495	0.103923		-0.0466739	0.182758	0.172887		0.417329	0.004693	0.00114925
LARGE	0.750324		-11.7909	-4.7362	-9.24808		0.350784	0.140638	0.119069		0.0197303	0.190965	0.168338		0.501628	0.00383365	0.00129298
BACE2	0.740733		-6.11283	-4.14006	-7.78969		0.357063	0.235557	0.119407		0.163617	0.269119	0.342472		0.118851	0.000496748	3.4012e-06
WDR34	0.728434		4.17434	4.97167	1.46625		0.353511	0.133681	0.126201		0.13839	0.235063	0.305827		0.172935	0.00119364	1.509e-05
NETO1	0.541573		-18.2665	-2.19365	1.39595		0.193485	0.214897	0.131963		0.0417887	0.162342	0.273135		0.428447	0.00737157	5.0622e-05
CNTNAP2	0.532465		-1.37673	-15.0904	-2.86925		0.32225	0.169027	0.132964		0.116572	0.189174	0.229334		0.223646	0.00395524	0.00023118
* Cluster membership is defined as the correlation of the individual gene's expression with the cluster "eigengene", the first principal component of the cluster gene expression
Bold gene names denote genes with significant sex differences in expression (p<0.05) at a minimum of one time point
